# Supplementary material for: A multi-source domain annotation pipeline for quantitative metagenomic and metatranscriptomic functional profiling
Source: Microbiome. 2018 Aug 28;6:149. doi: 10.1186/s40168-018-0532-2 (PMC6114274; doi:10.1186/s40168-018-0532-2)
Supplement: Supplementary file 2 — Normalised abundance for all GO-Slim terms/data used to build figure 2A (XLS 74 kb) [file 40168_2018_532_MOESM2_ESM.xls]

## Sheet: Comparative Table
	Normalized abundance for all GO-slim terms / data used to build figure 2A
GO-Term	ANT		NPAC		EPAC		ARC		NATL
	MetaCLADE	HMMer	MetaCLADE	HMMer	MetaCLADE	HMMer	MetaCLADE	HMMer	MetaCLADE	HMMer
translation	295.039	251.492	217.827	192.174	29.8957	22.8969	314.068	268.441	161.486	139.773
ribosome	289.013	245.79	208.948	184.362	25.5388	20.6257	303.497	260.092	153.769	133.976
membrane	56.9093	32.6174	184.266	164.236	75.2955	18.2387	122.976	94.5519	120.014	96.6109
protein metabolic process	47.9947	41.2469	74.7845	53.5504	33.372	24.8899	101.5	78.0358	90.5088	71.9912
oxidation-reduction process	37.7305	23.2845	103.037	62.0468	17.5898	11.7729	98.3737	74.5302	102.544	80.8739
oxidoreductase activity	52.6516	32.7884	85.7983	49.7195	23.9861	14.6929	88.0828	65.4951	93.7035	72.7603
nucleotide binding	54.6284	45.0675	41.4557	26.3648	19.073	9.77984	110.67	79.0206	105.418	76.9777
hydrolase activity	40.0114	35.9437	65.3031	47.2021	32.6999	23.9397	87.1522	64.1399	85.0575	66.1004
nitrogen compound metabolic process	73.4651	56.206	51.3066	35.7778	25.8633	15.2491	86.9443	67.0582	73.6477	58.1812
small molecule metabolic process	58.468	48.1277	32.7268	26.9668	18.7717	9.66396	74.0604	59.0802	61.1393	50.8029
biosynthetic process	67.3446	51.6252	47.763	35.039	14.4148	7.76362	68.043	51.3914	48.335	35.7843
transporter activity	22.7713	9.5039	31.2081	23.6147	65.9096	11.9815	76.7799	59.3151	67.4949	55.0034
metal ion binding	11.0815	7.45105	45.8749	13.2166	28.6674	19.5133	78.6321	45.9433	77.9074	50.0761
nucleic acid binding	40.7527	27.2572	24.9282	18.7577	8.06489	5.51564	70.8348	54.4724	64.1396	49.6366
transport	22.4482	8.89565	53.482	25.8722	8.50521	4.68134	63.2454	45.7535	45.5544	32.9868
peptidase activity	24.6531	22.3151	30.2504	22.0413	21.4832	18.2155	40.73	33.24	39.1143	34.9561
generation of precursor metabolites and energy	12.5071	11.2336	53.4546	48.7481	10.9849	9.03824	34.8572	27.7467	36.9929	30.595
nucleotide metabolic process	40.6577	33.4347	7.92174	6.63565	6.83662	3.77752	45.8619	39.2302	39.9256	35.6153
transferase activity	48.793	33.9669	22.5202	14.9678	9.03824	5.56199	37.3329	27.3853	32.3614	23.5125
ion transport	16.4417	5.98745	32.0837	10.5623	53.0939	2.66512	43.3502	33.3032	29.7414	22.9885
photosynthesis	9.06672	6.95685	88.8357	86.3456	9.84936	7.41599	6.67691	5.99024	5.88235	5.38371
thylakoid	10.3973	8.24938	89.2188	86.674	2.64195	0.880649	4.76147	4.40911	4.55544	4.12441
catabolic process	17.6582	16.0616	15.1457	9.01628	6.97567	4.54229	34.3603	28.8038	34.1193	29.4287
cytoskeleton	0.77932	0.741304	24.1209	21.6309	2.36385	0.903824	30.5746	23.0936	26.9692	20.6897
cellular component organization	1.72971	0.494203	9.4541	8.20906	3.59212	2.71147	28.0538	24.1597	29.902	25.786
cellular respiration	7.47006	7.26098	8.07224	4.74757	1.7613	1.4832	26.6625	20.4554	31.0429	25.0845
motor activity	0.77932	0.741304	19.6607	17.3348	2.34067	0.903824	22.678	17.519	20.9686	16.1849
cytoplasm	8.91466	2.10987	10.617	6.84088	3.75435	1.83082	31.7311	22.4431	17.9429	12.5676
proton-transporting two-sector ATPase complex	7.67915	4.48584	7.48392	5.2538	2.66512	1.6686	30.0416	23.5002	18.1373	14.5453
GTP metabolic process	9.10473	8.00228	1.55972	1.35449	3.8007	2.24797	21.3408	19.2898	23.1829	21.5771
GTPase activity	0.190078	0.095039	2.96894	1.75127	2.34067	1.71495	27.9454	20.112	30.2569	23.0392
RNA metabolic process	14.4269	9.21878	18.7987	12.984	4.82039	1.50637	13.3628	8.39357	10.8857	7.43746
kinase activity	15.7194	12.4881	5.39061	4.72021	1.96987	1.2978	14.0857	11.7456	11.7647	10.2688
cofactor binding	19.0838	15.1872	9.89191	6.47147	2.38702	0.903824	11.2125	7.56234	9.31373	6.119
carbohydrate metabolic process	2.49002	1.69169	9.11205	5.26748	3.66165	2.06257	19.4434	13.1189	16.0243	11.283
cellular amino acid metabolic process	8.11633	7.47006	9.48146	5.66425	5.30707	2.5956	13.2996	9.59523	10.5646	7.89385
phosphorylation	10.6444	9.46588	7.41552	3.43412	1.32097	0.347625	13.3267	8.35743	15.1538	8.86579
DNA metabolic process	10.7964	6.86181	14.6668	8.96155	1.43685	0.533024	9.39646	6.00831	9.98141	5.84009
ATP metabolic process	3.59247	1.44459	3.46149	2.88685	1.34415	0.880649	16.0824	13.2093	11.3506	9.71941
response to stress	2.85117	2.71811	5.32221	4.61075	2.17845	0.996524	9.75786	8.42971	9.74476	8.1474
ATPase activity	2.87018	2.75613	3.43412	3.11944	1.0197	0.648899	13.4442	10.4265	7.91075	5.8739
nucleus	5.17012	3.00323	4.40553	2.99631	1.5759	0.440324	11.1854	7.05638	9.39824	5.51893
isomerase activity	4.866	4.25775	4.09085	1.66917	1.43685	0.880649	10.8872	7.73401	8.1643	5.99222
ligase activity	0.627257	0.494203	5.97893	4.81598	9.80301	6.21089	6.61366	5.13191	5.52738	4.52164
protein kinase activity	1.63467	1.52062	6.70406	2.87317	1.08922	0.23175	9.24286	5.49331	12.145	6.82049
lyase activity	8.0403	7.86923	2.21645	1.68286	2.3175	1.62225	8.4026	6.71305	4.79209	3.71028
homeostatic process	1.93879	0.95039	19.3323	0.902996	0.672074	0.579374	7.62559	6.55945	4.63151	3.5666
unfolded protein binding	1.12146	0.931382	4.85703	4.17294	1.36732	1.08922	8.51102	7.8605	8.17275	7.83469
transcription, DNA-templated	9.31382	1.78673	3.7488	2.87317	1.1124	0.880649	8.13155	5.89989	6.82894	4.8597
electron transport chain	0.209086	0	0.533589	0.054727	5.49247	6.02549	8.45681	5.09577	8.74746	5.79784
hydrolase activity, acting on ester bonds	4.02965	2.49002	6.40306	2.46272	1.25145	0.463499	5.96314	3.5056	7.1501	3.70183
signal transduction	2.83216	1.08344	5.08962	2.21645	1.99305	0.764774	6.55042	4.54463	5.94997	4.18357
mitochondrion	2.62308	0.0190078	2.12067	1.2724	0.347625	0.162225	11.9172	8.3755	4.3526	3.31305
cofactor metabolic process	4.44782	3.21232	2.12067	1.76495	3.31402	2.61877	5.35779	4.21937	3.99763	3.22853
lipid metabolic process	3.07926	1.90078	2.84581	1.47763	1.2978	0.1854	8.02313	5.08674	6.48242	3.28769
transferase activity, transferring acyl groups	2.35697	2.07185	3.73512	2.12067	1.25145	0.903824	5.62884	3.79472	4.34415	2.98343
cell communication	2.69911	1.06444	2.65426	1.28609	1.64542	0.718424	5.56559	3.93025	5.11325	3.64266
helicase activity	5.56928	4.6379	1.38186	0.998769	0.3708	0.2781	4.67112	3.4785	3.25389	2.56085
sulfur compound metabolic process	3.80156	3.4214	1.03981	0.69777	2.15527	1.6686	3.78569	2.91832	3.35531	2.86511
transferase activity, transferring alkyl or aryl (other than methyl) groups	3.85858	3.30736	0.752497	0.574634	2.01622	1.62225	3.40622	2.8099	2.50169	2.16362
hydrolase activity, acting on glycosyl bonds	0.0380156	0	1.204	0.656725	1.22827	0.672074	5.66498	3.45139	5.66261	3.86241
cytoskeletal protein binding	0.0190078	0	3.00999	2.29854	1.71495	1.41367	3.84893	2.70148	2.85666	1.89317
endoplasmic reticulum	0.304125	0.247101	1.34081	0.875633	0.950174	0.787949	5.57463	4.02963	2.84821	2.15517
RNA polymerase activity	6.78578	1.08344	1.1219	0.861951	0.393975	0.32445	2.69245	2.01482	2.16362	1.56356
enzyme regulator activity	0.17107	0.0760312	5.4727	2.13435	2.3175	0.926999	2.22262	1.61728	2.3073	1.56356
transferase activity, transferring glycosyl groups	1.04543	0.988405	1.32713	0.916678	0.834299	0.3708	3.30683	2.06903	2.13827	1.2593
aminoacyl-tRNA ligase activity	1.42558	1.23551	1.13559	0.506225	2.1321	0.3708	2.22262	1.26491	2.01995	1.33536
phosphatase activity	0.893366	0.0380156	1.204	0.725133	0.440324	0.23175	2.6021	1.38236	2.8313	1.13252
nuclease activity	2.52804	2.41399	1.08086	0.0684088	0.509849	0.115875	0.885435	0.524033	1.79175	1.10717
nucleic acid binding transcription factor activity	0.570234	0.380156	1.1219	0.711452	0.254925	0.208575	1.49078	0.948681	1.70723	1.33536
chromosome	0.114047	0.0570234	0.588316	0.424135	0.115875	0	1.71666	1.34622	2.2904	1.44523
Golgi apparatus	0.266109	0	1.50499	1.23136	0.32445	0.0463499	1.03903	0.8764	0.532454	0.329615
receptor activity	1.48261	0	0.670406	0.259953	0.13905	0.0463499	1.16552	0.505963	1.28465	0.574713
plasma membrane	0.266109	0	0.861951	0.725133	0.32445	0.0463499	1.37333	0.903506	0.904327	0.608519
outer membrane	0.133055	0	0.889315	0.670406	0	0	1.37333	0.939646	0.802907	0.540906
DNA polymerase activity	2.05284	0.0190078	0.246272	0	0	0	0.82219	0.451753	0.895876	0.507099
vesicle	0.266109	0	1.1219	1.03981	0.32445	0.0463499	0.650524	0.542103	0.388776	0.278905
protein binding transcription factor activity	1.82475	0.0190078	0.259953	0.23259	0.0695249	0.023175	0.587279	0.424648	0.557809	0.388776
viral process	1.38757	0	0	0	0	0	2.40332	0	0.245098	0.00845166
respiratory chain	0.17107	0	0.0957723	0.0410453	0.0463499	0.0463499	1.08421	0.85833	0.786004	0.642326
symbiosis, encompassing mutualism through parasitism	1.44459	0	0.0136818	0	0.0695249	0	1.62631	0	0.540906	0.00845166
acetyltransferase activity	0.228094	0.0380156	1.28609	0.191545	0.13905	0.115875	0.533068	0.280087	0.397228	0.135227
hydrolase activity, acting on carbon-nitrogen (but not peptide) bonds	0	0	0.164181	0.0957723	0.162225	0.115875	0.695699	0.298157	0.912779	0.540906
lipase activity	0	0	0.766179	0.424135	0.0695249	0	0.388507	0.298157	0.228195	0.194388
transcription factor complex	0.17107	0.152062	0.136818	0.150499	0	0	0.478858	0.478858	0.219743	0.211291
receptor binding	0	0	0.191545	0.054727	0.0695249	0.0463499	0.505963	0.144561	0.836714	0.135227
protein secretion	0	0	0.0273635	0	0.162225	0.115875	0.885435	0.135526	0.388776	0.109872
cell motility	0	0	0.0273635	0	0.0926999	0.0926999	0.406578	0.352367	0.321163	0.211291
virion	0	0	0.902996	0.0410453	0.0463499	0	0.216841	0.0180701	0.0929682	0.0169033
cell wall organization or biogenesis	0	0	0.136818	0.0136818	0.0463499	0.0463499	0.334297	0.207806	0.228195	0.126775
extracellular matrix	0	0	0.0820906	0	0.0926999	0.023175	0.252982	0.0180701	0.439486	0.0845166
vacuole	0	0	0.0684088	0.0410453	0.0463499	0.023175	0.198771	0.162631	0.25355	0.143678
phosphorelay signal transduction system	0	0	0.054727	0.0410453	0.13905	0.023175	0.0813155	0.0361402	0.295808	0.160581
cell division	0	0	0.150499	0.0410453	0.023175	0	0.207806	0.117456	0.169033	0.0507099
phosphorelay response regulator activity	0	0	0.054727	0.0410453	0.115875	0.023175	0.0632454	0.0361402	0.278905	0.143678
periplasmic space	0	0	0	0	0.162225	0.0695249	0.0542103	0	0.0676133	0.00845166
immune system process	0	0	0.054727	0	0.0695249	0	0.0451753	0.00903506	0.10142	0.0169033
cell morphogenesis	0	0	0.0136818	0	0.0463499	0.0463499	0.0361402	0.0271052	0.0676133	0.0507099
transposition	0	0	0.0273635	0	0	0	0	0	0.109872	0.0338066
pathogenesis	0	0	0	0	0	0	0.0632454	0.0180701	0.0845166	0
transcription factor binding	0	0	0	0	0	0	0.0542103	0.0632454	0.0169033	0.0169033
chemotaxis	0	0	0	0	0.0463499	0.0463499	0	0	0.025355	0.0169033
cell projection assembly	0	0	0	0	0	0	0.00903506	0	0.0591616	0.0422583
nucleoid	0	0	0	0	0	0	0	0	0.0507099	0.0507099
DNA polymerase complex	0	0	0.0136818	0	0	0	0.0180701	0	0.0422583	0.0169033
pilus	0	0	0	0	0	0	0	0	0.0338066	0
cell wall	0	0	0	0	0	0	0	0	0.00845166	0
cell growth	0	0	0	0	0	0	0	0	0.00845166	0
conjugation	0	0	0	0	0	0	0	0	0	0
extrachromosomal circular DNA	0	0	0	0	0	0	0	0	0	0
toxin metabolic process	0	0	0	0	0	0	0	0	0	0
flagellum	0	0	0	0	0	0	0	0	0	0
ATP-binding cassette (ABC) transporter complex	0	0	0	0	0	0	0	0	0	0
sporulation	0	0	0	0	0	0	0	0	0	0
translation regulator activity	0	0	0	0	0	0	0	0	0	0
nitrogen cycle metabolic process	0	0	0	0	0	0	0	0	0	0

## Sheet: MetaCLADE
GO-Term	ANT	NPAC	EPAC	ARC	NATL
translation	295.039	217.827	29.8957	314.068	161.486
ribosome	289.013	208.948	25.5388	303.497	153.769
membrane	56.9093	184.266	75.2955	122.976	120.014
oxidation-reduction process	37.7305	103.037	17.5898	98.3737	102.544
protein metabolic process	47.9947	74.7845	33.372	101.5	90.5088
oxidoreductase activity	52.6516	85.7983	23.9861	88.0828	93.7035
nucleotide binding	54.6284	41.4557	19.073	110.67	105.418
nitrogen compound metabolic process	73.4651	51.3066	25.8633	86.9443	73.6477
hydrolase activity	40.0114	65.3031	32.6999	87.1522	85.0575
transporter activity	22.7713	31.2081	65.9096	76.7799	67.4949
biosynthetic process	67.3446	47.763	14.4148	68.043	48.335
small molecule metabolic process	58.468	32.7268	18.7717	74.0604	61.1393
metal ion binding	11.0815	45.8749	28.6674	78.6321	77.9074
nucleic acid binding	40.7527	24.9282	8.06489	70.8348	64.1396
transport	22.4482	53.482	8.50521	63.2454	45.5544
ion transport	16.4417	32.0837	53.0939	43.3502	29.7414
peptidase activity	24.6531	30.2504	21.4832	40.73	39.1143
transferase activity	48.793	22.5202	9.03824	37.3329	32.3614
generation of precursor metabolites and energy	12.5071	53.4546	10.9849	34.8572	36.9929
nucleotide metabolic process	40.6577	7.92174	6.83662	45.8619	39.9256
photosynthesis	9.06672	88.8357	9.84936	6.67691	5.88235
thylakoid	10.3973	89.2188	2.64195	4.76147	4.55544
catabolic process	17.6582	15.1457	6.97567	34.3603	34.1193
cytoskeleton	0.77932	24.1209	2.36385	30.5746	26.9692
cellular respiration	7.47006	8.07224	1.7613	26.6625	31.0429
cytoplasm	8.91466	10.617	3.75435	31.7311	17.9429
cellular component organization	1.72971	9.4541	3.59212	28.0538	29.902
motor activity	0.77932	19.6607	2.34067	22.678	20.9686
proton-transporting two-sector ATPase complex	7.67915	7.48392	2.66512	30.0416	18.1373
GTPase activity	0.190078	2.96894	2.34067	27.9454	30.2569
RNA metabolic process	14.4269	18.7987	4.82039	13.3628	10.8857
GTP metabolic process	9.10473	1.55972	3.8007	21.3408	23.1829
cofactor binding	19.0838	9.89191	2.38702	11.2125	9.31373
carbohydrate metabolic process	2.49002	9.11205	3.66165	19.4434	16.0243
kinase activity	15.7194	5.39061	1.96987	14.0857	11.7647
phosphorylation	10.6444	7.41552	1.32097	13.3267	15.1538
cellular amino acid metabolic process	8.11633	9.48146	5.30707	13.2996	10.5646
DNA metabolic process	10.7964	14.6668	1.43685	9.39646	9.98141
ATP metabolic process	3.59247	3.46149	1.34415	16.0824	11.3506
homeostatic process	1.93879	19.3323	0.672074	7.62559	4.63151
nucleus	5.17012	4.40553	1.5759	11.1854	9.39824
protein kinase activity	1.63467	6.70406	1.08922	9.24286	12.145
response to stress	2.85117	5.32221	2.17845	9.75786	9.74476
isomerase activity	4.866	4.09085	1.43685	10.8872	8.1643
transcription, DNA-templated	9.31382	3.7488	1.1124	8.13155	6.82894
ATPase activity	2.87018	3.43412	1.0197	13.4442	7.91075
ligase activity	0.627257	5.97893	9.80301	6.61366	5.52738
lyase activity	8.0403	2.21645	2.3175	8.4026	4.79209
hydrolase activity, acting on ester bonds	4.02965	6.40306	1.25145	5.96314	7.1501
unfolded protein binding	1.12146	4.85703	1.36732	8.51102	8.17275
electron transport chain	0.209086	0.533589	5.49247	8.45681	8.74746
signal transduction	2.83216	5.08962	1.99305	6.55042	5.94997
lipid metabolic process	3.07926	2.84581	1.2978	8.02313	6.48242
mitochondrion	2.62308	2.12067	0.347625	11.9172	4.3526
cofactor metabolic process	4.44782	2.12067	3.31402	5.35779	3.99763
cell communication	2.69911	2.65426	1.64542	5.56559	5.11325
transferase activity, transferring acyl groups	2.35697	3.73512	1.25145	5.62884	4.34415
helicase activity	5.56928	1.38186	0.3708	4.67112	3.25389
sulfur compound metabolic process	3.80156	1.03981	2.15527	3.78569	3.35531
hydrolase activity, acting on glycosyl bonds	0.0380156	1.204	1.22827	5.66498	5.66261
RNA polymerase activity	6.78578	1.1219	0.393975	2.69245	2.16362
transferase activity, transferring alkyl or aryl (other than methyl) groups	3.85858	0.752497	2.01622	3.40622	2.50169
enzyme regulator activity	0.17107	5.4727	2.3175	2.22262	2.3073
cytoskeletal protein binding	0.0190078	3.00999	1.71495	3.84893	2.85666
endoplasmic reticulum	0.304125	1.34081	0.950174	5.57463	2.84821
aminoacyl-tRNA ligase activity	1.42558	1.13559	2.1321	2.22262	2.01995
transferase activity, transferring glycosyl groups	1.04543	1.32713	0.834299	3.30683	2.13827
phosphatase activity	0.893366	1.204	0.440324	2.6021	2.8313
nuclease activity	2.52804	1.08086	0.509849	0.885435	1.79175
nucleic acid binding transcription factor activity	0.570234	1.1219	0.254925	1.49078	1.70723
chromosome	0.114047	0.588316	0.115875	1.71666	2.2904
receptor activity	1.48261	0.670406	0.13905	1.16552	1.28465
viral process	1.38757	0	0	2.40332	0.245098
DNA polymerase activity	2.05284	0.246272	0	0.82219	0.895876
plasma membrane	0.266109	0.861951	0.32445	1.37333	0.904327
symbiosis, encompassing mutualism through parasitism	1.44459	0.0136818	0.0695249	1.62631	0.540906
Golgi apparatus	0.266109	1.50499	0.32445	1.03903	0.532454
protein binding transcription factor activity	1.82475	0.259953	0.0695249	0.587279	0.557809
outer membrane	0.133055	0.889315	0	1.37333	0.802907
vesicle	0.266109	1.1219	0.32445	0.650524	0.388776
acetyltransferase activity	0.228094	1.28609	0.13905	0.533068	0.397228
respiratory chain	0.17107	0.0957723	0.0463499	1.08421	0.786004
hydrolase activity, acting on carbon-nitrogen (but not peptide) bonds	0	0.164181	0.162225	0.695699	0.912779
receptor binding	0	0.191545	0.0695249	0.505963	0.836714
protein secretion	0	0.0273635	0.162225	0.885435	0.388776
lipase activity	0	0.766179	0.0695249	0.388507	0.228195
virion	0	0.902996	0.0463499	0.216841	0.0929682
transcription factor complex	0.17107	0.136818	0	0.478858	0.219743
extracellular matrix	0	0.0820906	0.0926999	0.252982	0.439486
cell motility	0	0.0273635	0.0926999	0.406578	0.321163
cell wall organization or biogenesis	0	0.136818	0.0463499	0.334297	0.228195
phosphorelay signal transduction system	0	0.054727	0.13905	0.0813155	0.295808
vacuole	0	0.0684088	0.0463499	0.198771	0.25355
cell division	0	0.150499	0.023175	0.207806	0.169033
phosphorelay response regulator activity	0	0.054727	0.115875	0.0632454	0.278905
periplasmic space	0	0	0.162225	0.0542103	0.0676133
immune system process	0	0.054727	0.0695249	0.0451753	0.10142
cell morphogenesis	0	0.0136818	0.0463499	0.0361402	0.0676133
pathogenesis	0	0	0	0.0632454	0.0845166
transposition	0	0.0273635	0	0	0.109872
DNA polymerase complex	0	0.0136818	0	0.0180701	0.0422583
chemotaxis	0	0	0.0463499	0	0.025355
transcription factor binding	0	0	0	0.0542103	0.0169033
cell projection assembly	0	0	0	0.00903506	0.0591616
nucleoid	0	0	0	0	0.0507099
pilus	0	0	0	0	0.0338066
cell wall	0	0	0	0	0.00845166
cell growth	0	0	0	0	0.00845166
conjugation	0	0	0	0	0
extrachromosomal circular DNA	0	0	0	0	0
toxin metabolic process	0	0	0	0	0
flagellum	0	0	0	0	0
ATP-binding cassette (ABC) transporter complex	0	0	0	0	0
sporulation	0	0	0	0	0
translation regulator activity	0	0	0	0	0
nitrogen cycle metabolic process	0	0	0	0	0

## Sheet: HMMer
GO-Term	ANT	NPAC	EPAC	ARC	NATL
translation	251.492	192.174	22.8969	268.441	139.773
ribosome	245.79	184.362	20.6257	260.092	133.976
membrane	32.6174	164.236	18.2387	94.5519	96.6109
protein metabolic process	41.2469	53.5504	24.8899	78.0358	71.9912
oxidation-reduction process	23.2845	62.0468	11.7729	74.5302	80.8739
hydrolase activity	35.9437	47.2021	23.9397	64.1399	66.1004
nucleotide binding	45.0675	26.3648	9.77984	79.0206	76.9777
oxidoreductase activity	32.7884	49.7195	14.6929	65.4951	72.7603
nitrogen compound metabolic process	56.206	35.7778	15.2491	67.0582	58.1812
small molecule metabolic process	48.1277	26.9668	9.66396	59.0802	50.8029
biosynthetic process	51.6252	35.039	7.76362	51.3914	35.7843
transporter activity	9.5039	23.6147	11.9815	59.3151	55.0034
nucleic acid binding	27.2572	18.7577	5.51564	54.4724	49.6366
metal ion binding	7.45105	13.2166	19.5133	45.9433	50.0761
peptidase activity	22.3151	22.0413	18.2155	33.24	34.9561
generation of precursor metabolites and energy	11.2336	48.7481	9.03824	27.7467	30.595
nucleotide metabolic process	33.4347	6.63565	3.77752	39.2302	35.6153
transport	8.89565	25.8722	4.68134	45.7535	32.9868
photosynthesis	6.95685	86.3456	7.41599	5.99024	5.38371
transferase activity	33.9669	14.9678	5.56199	27.3853	23.5125
thylakoid	8.24938	86.674	0.880649	4.40911	4.12441
catabolic process	16.0616	9.01628	4.54229	28.8038	29.4287
ion transport	5.98745	10.5623	2.66512	33.3032	22.9885
cytoskeleton	0.741304	21.6309	0.903824	23.0936	20.6897
cellular component organization	0.494203	8.20906	2.71147	24.1597	25.786
cellular respiration	7.26098	4.74757	1.4832	20.4554	25.0845
motor activity	0.741304	17.3348	0.903824	17.519	16.1849
GTP metabolic process	8.00228	1.35449	2.24797	19.2898	21.5771
proton-transporting two-sector ATPase complex	4.48584	5.2538	1.6686	23.5002	14.5453
GTPase activity	0.095039	1.75127	1.71495	20.112	23.0392
cytoplasm	2.10987	6.84088	1.83082	22.4431	12.5676
kinase activity	12.4881	4.72021	1.2978	11.7456	10.2688
RNA metabolic process	9.21878	12.984	1.50637	8.39357	7.43746
cofactor binding	15.1872	6.47147	0.903824	7.56234	6.119
carbohydrate metabolic process	1.69169	5.26748	2.06257	13.1189	11.283
cellular amino acid metabolic process	7.47006	5.66425	2.5956	9.59523	7.89385
phosphorylation	9.46588	3.43412	0.347625	8.35743	8.86579
DNA metabolic process	6.86181	8.96155	0.533024	6.00831	5.84009
ATP metabolic process	1.44459	2.88685	0.880649	13.2093	9.71941
response to stress	2.71811	4.61075	0.996524	8.42971	8.1474
ATPase activity	2.75613	3.11944	0.648899	10.4265	5.8739
unfolded protein binding	0.931382	4.17294	1.08922	7.8605	7.83469
lyase activity	7.86923	1.68286	1.62225	6.71305	3.71028
ligase activity	0.494203	4.81598	6.21089	5.13191	4.52164
isomerase activity	4.25775	1.66917	0.880649	7.73401	5.99222
nucleus	3.00323	2.99631	0.440324	7.05638	5.51893
electron transport chain	0	0.054727	6.02549	5.09577	5.79784
protein kinase activity	1.52062	2.87317	0.23175	5.49331	6.82049
transcription, DNA-templated	1.78673	2.87317	0.880649	5.89989	4.8597
cofactor metabolic process	3.21232	1.76495	2.61877	4.21937	3.22853
mitochondrion	0.0190078	1.2724	0.162225	8.3755	3.31305
signal transduction	1.08344	2.21645	0.764774	4.54463	4.18357
hydrolase activity, acting on ester bonds	2.49002	2.46272	0.463499	3.5056	3.70183
homeostatic process	0.95039	0.902996	0.579374	6.55945	3.5666
helicase activity	4.6379	0.998769	0.2781	3.4785	2.56085
lipid metabolic process	1.90078	1.47763	0.1854	5.08674	3.28769
transferase activity, transferring acyl groups	2.07185	2.12067	0.903824	3.79472	2.98343
sulfur compound metabolic process	3.4214	0.69777	1.6686	2.91832	2.86511
cell communication	1.06444	1.28609	0.718424	3.93025	3.64266
transferase activity, transferring alkyl or aryl (other than methyl) groups	3.30736	0.574634	1.62225	2.8099	2.16362
hydrolase activity, acting on glycosyl bonds	0	0.656725	0.672074	3.45139	3.86241
cytoskeletal protein binding	0	2.29854	1.41367	2.70148	1.89317
endoplasmic reticulum	0.247101	0.875633	0.787949	4.02963	2.15517
enzyme regulator activity	0.0760312	2.13435	0.926999	1.61728	1.56356
RNA polymerase activity	1.08344	0.861951	0.32445	2.01482	1.56356
transferase activity, transferring glycosyl groups	0.988405	0.916678	0.3708	2.06903	1.2593
aminoacyl-tRNA ligase activity	1.23551	0.506225	0.3708	1.26491	1.33536
nuclease activity	2.41399	0.0684088	0.115875	0.524033	1.10717
nucleic acid binding transcription factor activity	0.380156	0.711452	0.208575	0.948681	1.33536
phosphatase activity	0.0380156	0.725133	0.23175	1.38236	1.13252
chromosome	0.0570234	0.424135	0	1.34622	1.44523
Golgi apparatus	0	1.23136	0.0463499	0.8764	0.329615
plasma membrane	0	0.725133	0.0463499	0.903506	0.608519
outer membrane	0	0.670406	0	0.939646	0.540906
vesicle	0	1.03981	0.0463499	0.542103	0.278905
respiratory chain	0	0.0410453	0.0463499	0.85833	0.642326
receptor activity	0	0.259953	0.0463499	0.505963	0.574713
protein binding transcription factor activity	0.0190078	0.23259	0.023175	0.424648	0.388776
hydrolase activity, acting on carbon-nitrogen (but not peptide) bonds	0	0.0957723	0.115875	0.298157	0.540906
transcription factor complex	0.152062	0.150499	0	0.478858	0.211291
DNA polymerase activity	0.0190078	0	0	0.451753	0.507099
lipase activity	0	0.424135	0	0.298157	0.194388
acetyltransferase activity	0.0380156	0.191545	0.115875	0.280087	0.135227
cell motility	0	0	0.0926999	0.352367	0.211291
cell wall organization or biogenesis	0	0.0136818	0.0463499	0.207806	0.126775
receptor binding	0	0.054727	0.0463499	0.144561	0.135227
vacuole	0	0.0410453	0.023175	0.162631	0.143678
protein secretion	0	0	0.115875	0.135526	0.109872
phosphorelay signal transduction system	0	0.0410453	0.023175	0.0361402	0.160581
phosphorelay response regulator activity	0	0.0410453	0.023175	0.0361402	0.143678
cell division	0	0.0410453	0	0.117456	0.0507099
extracellular matrix	0	0	0.023175	0.0180701	0.0845166
cell morphogenesis	0	0	0.0463499	0.0271052	0.0507099
transcription factor binding	0	0	0	0.0632454	0.0169033
periplasmic space	0	0	0.0695249	0	0.00845166
virion	0	0.0410453	0	0.0180701	0.0169033
chemotaxis	0	0	0.0463499	0	0.0169033
nucleoid	0	0	0	0	0.0507099
cell projection assembly	0	0	0	0	0.0422583
transposition	0	0	0	0	0.0338066
immune system process	0	0	0	0.00903506	0.0169033
pathogenesis	0	0	0	0.0180701	0
DNA polymerase complex	0	0	0	0	0.0169033
viral process	0	0	0	0	0.00845166
symbiosis, encompassing mutualism through parasitism	0	0	0	0	0.00845166
conjugation	0	0	0	0	0
cell wall	0	0	0	0	0
extrachromosomal circular DNA	0	0	0	0	0
pilus	0	0	0	0	0
toxin metabolic process	0	0	0	0	0
cell growth	0	0	0	0	0
flagellum	0	0	0	0	0
ATP-binding cassette (ABC) transporter complex	0	0	0	0	0
sporulation	0	0	0	0	0
translation regulator activity	0	0	0	0	0
nitrogen cycle metabolic process	0	0	0	0	0
