# Supplementary material for: A multi-source domain annotation pipeline for quantitative metagenomic and metatranscriptomic functional profiling
Source: Microbiome. 2018 Aug 28;6:149. doi: 10.1186/s40168-018-0532-2 (PMC6114274; doi:10.1186/s40168-018-0532-2)
Supplement: Supplementary file 3 — Total number of nodes in the tree-graph rooted on a specific GO-term (XLS 35 kb) [file 40168_2018_532_MOESM3_ESM.xls]

## Sheet: Comparative Table
	Total number of nodes in the tree-graph rooted on a specific GO-term
GO-Term	ANT		NPAC		EPAC		ARC		NATL
	MetaCLADE	HMMer	MetaCLADE	HMMer	MetaCLADE	HMMer	MetaCLADE	HMMer	MetaCLADE	HMMer
molecular_function	357	174	645	379	676	282	894	575	882	589
biological_process	323	118	601	285	611	189	802	441	808	435
cellular_component	112	40	186	99	194	64	235	151	251	151
nitrogen compound metabolic process	99	47	180	104	176	71	235	159	231	160
biosynthetic process	77	43	132	84	130	59	174	119	175	118
transferase activity	64	37	113	70	125	51	178	109	164	116
hydrolase activity	51	24	118	73	126	58	159	105	153	112
small molecule metabolic process	54	31	97	64	97	46	133	101	133	95
oxidoreductase activity	47	27	78	50	82	41	111	78	104	79
transport	52	21	82	44	83	24	104	63	105	57
cellular component organization	31	7	69	30	71	11	110	52	112	50
protein metabolic process	33	21	63	40	61	30	79	57	80	54
membrane	39	14	65	38	60	27	68	51	79	50
transporter activity	30	16	61	36	67	22	78	48	79	48
cytoplasm	30	9	51	33	53	20	69	52	67	50
RNA metabolic process	27	15	48	29	51	21	67	46	64	47
catabolic process	17	7	45	22	40	10	59	41	57	37
cellular amino acid metabolic process	19	13	39	25	34	17	49	39	50	39
lyase activity	12	6	33	19	35	13	60	38	61	40
hydrolase activity, acting on ester bonds	13	5	40	20	46	13	55	31	50	35
carbohydrate metabolic process	14	4	33	14	35	13	47	34	52	36
ion transport	21	10	33	20	39	12	42	29	48	26
nucleotide metabolic process	19	9	25	17	28	14	36	30	33	24
kinase activity	14	9	24	16	28	11	36	25	40	29
DNA metabolic process	19	4	31	13	34	9	36	18	35	22
lipid metabolic process	13	7	26	19	25	11	36	25	31	22
cell communication	18	3	26	14	30	7	39	21	37	18
ligase activity	14	8	25	15	21	9	35	26	32	26
nucleic acid binding	21	13	23	15	24	13	28	22	29	22
response to stress	15	3	29	9	33	7	35	14	34	14
nucleus	10	4	25	12	24	5	35	20	35	19
peptidase activity	11	7	21	19	21	16	23	22	23	23
transferase activity, transferring glycosyl groups	7	3	20	12	23	10	35	20	31	23
isomerase activity	9	6	22	13	19	9	29	22	31	19
signal transduction	14	3	21	13	22	6	33	18	32	16
cofactor metabolic process	11	8	22	14	18	6	32	19	29	18
hydrolase activity, acting on glycosyl bonds	6	1	17	6	23	9	35	18	32	23
transferase activity, transferring acyl groups	10	7	20	11	21	11	26	19	24	17
enzyme regulator activity	10	2	19	10	23	8	29	15	31	16
symbiosis, encompassing mutualism through parasitism	19	0	28	0	26	0	36	0	35	2
translation	9	9	16	9	17	12	19	16	19	16
oxidation-reduction process	10	5	16	9	15	8	20	17	21	16
generation of precursor metabolites and energy	10	5	15	8	15	10	18	15	19	15
transcription, DNA-templated	8	4	13	10	17	5	21	13	22	15
nuclease activity	6	2	16	5	23	4	22	11	20	14
metal ion binding	11	6	13	10	15	9	15	14	16	12
viral process	16	0	24	0	21	0	30	0	27	1
mitochondrion	9	2	14	7	15	4	17	14	19	13
cytoskeleton	6	1	15	9	16	4	19	12	18	13
cofactor binding	12	9	11	9	12	11	12	11	12	12
nucleotide binding	12	10	10	9	13	10	12	10	12	12
receptor activity	7	1	14	4	17	3	19	9	20	9
receptor binding	6	0	16	3	18	1	18	3	25	7
thylakoid	8	5	11	10	9	6	11	11	11	9
chromosome	8	2	10	4	14	0	18	8	18	8
sulfur compound metabolic process	4	4	11	8	9	4	15	10	14	10
hydrolase activity, acting on carbon-nitrogen (but not peptide) bonds	2	0	14	5	10	2	17	10	17	8
ATPase activity	5	3	9	6	10	7	11	10	12	10
proton-transporting two-sector ATPase complex	8	5	9	8	9	6	9	9	9	9
phosphorylation	5	2	8	7	10	4	12	9	12	9
plasma membrane	5	0	11	3	11	3	11	5	17	6
endoplasmic reticulum	3	2	10	6	9	5	9	9	10	8
phosphatase activity	3	1	9	6	9	4	10	8	9	7
aminoacyl-tRNA ligase activity	3	3	6	3	8	5	9	8	9	7
cytoskeletal protein binding	4	0	9	7	6	3	9	7	9	7
transferase activity, transferring alkyl or aryl (other than methyl) groups	6	3	7	7	8	3	11	6	7	3
cellular respiration	6	2	8	4	8	3	8	6	8	6
protein kinase activity	3	1	7	2	10	1	12	5	12	5
cell division	3	0	8	3	7	1	13	2	16	5
electron transport chain	4	0	7	3	8	4	8	7	8	7
photosynthesis	3	3	6	4	6	6	6	6	7	6
acetyltransferase activity	3	3	7	4	5	3	10	5	8	3
Golgi apparatus	1	0	7	4	6	2	8	6	7	7
ATP metabolic process	4	2	6	4	6	2	6	5	6	5
protein binding transcription factor activity	4	2	4	4	4	2	5	4	6	5
homeostatic process	3	1	7	3	4	2	7	4	5	4
helicase activity	3	1	5	5	4	2	5	4	6	4
vesicle	2	0	4	2	7	2	7	4	7	4
immune system process	2	0	5	1	7	1	10	1	8	1
virion	6	0	7	1	7	0	7	1	6	1
cell wall organization or biogenesis	2	0	4	1	5	1	7	1	6	2
outer membrane	3	1	4	1	4	0	4	3	5	3
RNA polymerase activity	3	2	3	2	3	1	3	3	3	3
nucleic acid binding transcription factor activity	2	1	3	3	3	1	4	2	5	1
transcription factor complex	2	2	2	2	2	0	4	4	4	3
respiratory chain	2	0	3	1	2	1	3	3	5	4
ribosome	2	1	2	1	3	1	4	3	3	3
lipase activity	0	0	2	2	3	0	5	2	4	2
motor activity	2	1	2	2	2	2	2	2	2	2
cell motility	1	0	3	0	2	1	3	2	4	2
GTP metabolic process	1	1	3	1	2	1	3	2	2	1
extracellular matrix	1	0	3	0	2	1	2	2	3	2
DNA polymerase activity	2	1	2	0	3	0	2	1	3	2
periplasmic space	2	0	2	0	2	2	2	1	2	2
protein secretion	1	0	2	0	2	1	3	1	3	1
cell projection assembly	0	0	2	0	3	0	4	0	4	1
nitrogen cycle metabolic process	0	0	3	1	3	0	2	1	3	1
cell morphogenesis	1	0	2	0	1	1	3	1	3	1
toxin metabolic process	0	0	3	0	4	0	3	0	3	0
vacuole	1	0	1	1	1	1	2	1	2	1
transcription factor binding	1	0	1	0	1	0	2	2	2	2
GTPase activity	1	1	1	1	1	1	1	1	1	1
chemotaxis	0	0	2	0	2	1	2	0	2	1
sporulation	1	0	1	0	2	0	2	0	4	0
unfolded protein binding	1	1	1	1	1	1	1	1	1	1
phosphorelay signal transduction system	1	0	1	1	1	1	1	1	1	1
cell wall	1	0	1	0	2	0	1	0	4	0
conjugation	0	0	1	0	2	0	2	0	2	0
pathogenesis	1	0	1	0	1	0	1	1	1	1
cell growth	0	0	1	0	1	0	1	1	2	1
transposition	1	0	1	1	1	0	1	0	1	1
DNA polymerase complex	0	0	1	0	1	0	1	1	1	1
phosphorelay response regulator activity	1	0	0	0	1	0	1	0	1	1
extrachromosomal circular DNA	1	0	1	0	1	0	1	0	1	0
nucleoid	0	0	0	0	1	0	1	0	2	1
ATP-binding cassette (ABC) transporter complex	0	0	1	0	1	0	1	0	1	1
pilus	1	0	0	0	1	0	1	0	1	0
translation regulator activity	0	0	0	0	0	0	1	0	1	0
flagellum	0	0	0	0	0	0	0	0	0	0
