# Supplementary material for: A multi-source domain annotation pipeline for quantitative metagenomic and metatranscriptomic functional profiling
Source: Microbiome. 2018 Aug 28;6:149. doi: 10.1186/s40168-018-0532-2 (PMC6114274; doi:10.1186/s40168-018-0532-2)
Supplement: Supplementary file 4 — Percentage of domain hits wrt all domain annotations (% tot) and wrt bacterial CCM annotations (% bacteria) (XLS 127 kb) [file 40168_2018_532_MOESM4_ESM.xls]

## Sheet: Bacteria
	Percentage of domain hits wrt all domain annotations (% tot) and wrt bacterial CCM annotations (% bacteria)
ANT				ARC				NPAC				EPAC				NATL
Domain	% tot	% bacteria		Domain	% tot	% bacteria		Domain	% tot	% bacteria		Domain	% tot	% bacteria		Domain	% tot	% bacteria
AdoHcyase	1.41764	6.04595		Trypsin	0.665884	3.88633		AdoHcyase	3.45705	16.5683		Bac_rhodopsin	7.9696	25.0683		AdoHcyase	0.579531	3.12027
His_Phos_1	1.19081	5.0786		COX1	0.556186	3.2461		Ligase_CoA	1.07571	5.15545		AdoHcyase	2.73616	8.60656		COX1	0.542021	2.91831
ATP-synt_ab	0.850581	3.62757		AdoHcyase	0.548488	3.20117		Trypsin	0.878634	4.21094		Apc3	1.43322	4.5082		Peptidase_C1	0.470752	2.53459
Redoxin	0.765523	3.26481		ATP-synt_ab	0.406074	2.36999		Acyl-CoA_dh_1	0.763672	3.65998		Trypsin	0.760043	2.39071		EF-hand_7	0.463249	2.49419
Bac_rhodopsin	0.73717	3.14389		ATP-synt_ab_C	0.371432	2.16781		Oxidored_q1	0.689768	3.30579		COX2	0.651466	2.04918		Bac_rhodopsin	0.451996	2.43361
NDK	0.595407	2.5393		Bac_rhodopsin	0.304074	1.77468		COX1	0.468057	2.24321		Peptidase_C1	0.608035	1.91257		ATP-synt_ab_C	0.361972	1.9489
Zip	0.481996	2.05562		EF-hand_7	0.30215	1.76345		ATP-synt_ab	0.238134	1.14128		Ligase_CoA	0.434311	1.36612		ATP-synt_ab	0.322587	1.73685
DXP_synthase_N	0.453643	1.9347		Peptidase_C1	0.290603	1.69606		Ceramidase_alk	0.238134	1.14128		Acyl-CoA_dh_1	0.412595	1.29781		Trypsin	0.260695	1.40362
Rieske	0.396938	1.69287		HSP70	0.269433	1.5725		AMP-binding	0.221711	1.06257		Rieske	0.325733	1.02459		HSP70	0.255069	1.37332
2-oxoacid_dh	0.368585	1.57195		Pro_isomerase	0.223244	1.30293		ATP-synt_ab_C	0.221711	1.06257		Aldo_ket_red	0.304017	0.956284		H_PPase	0.210056	1.13097
Flavodoxin_1	0.340232	1.45103		adh_short	0.203999	1.19061		Peptidase_C1	0.221711	1.06257		EFG_IV	0.304017	0.956284		Oxidored_q1	0.191301	1.02999
Peptidase_M24	0.340232	1.45103		Herpes_ori_bp	0.184754	1.07829		Cytochrom_B_N_2	0.205288	0.983865		NUDIX	0.304017	0.956284		Aminotran_1_2	0.170671	0.918913
Acyl-CoA_dh_1	0.31188	1.33011		NDK	0.159735	0.93227		ELFV_dehydrog	0.205288	0.983865		Peptidase_S8	0.282302	0.887978		Pro_isomerase	0.165044	0.88862
ERAP1_C	0.31188	1.33011		Cpn60_TCP1	0.155886	0.909806		Ketoacyl-synt_C	0.188865	0.905155		Aminotran_1_2	0.260586	0.819672		adh_short	0.159418	0.858326
Fasciclin	0.31188	1.33011		Band_7	0.142415	0.831181		adh_short	0.180654	0.865801		ATP-synt_ab	0.260586	0.819672		NDK	0.142538	0.767444
DNA_methylase	0.283527	1.20919		Acyl-CoA_dh_1	0.14049	0.819948		Ank_2	0.147808	0.708383		EF-hand_7	0.260586	0.819672		Herpes_ori_bp	0.133161	0.716954
PALP	0.283527	1.20919		Oxidored_q1	0.132792	0.77502		Ldh_1_C	0.131384	0.629673		ATP-synt_ab_C	0.238871	0.751366		Band_7	0.12941	0.696759
Pro_isomerase	0.283527	1.20919		Ldh_1_C	0.128943	0.752555		NIR_SIR	0.131384	0.629673		Photo_RC	0.238871	0.751366		Cytochrom_B_N_2	0.127534	0.686661
Helicase_C	0.255174	1.08827		Gp_dh_C	0.121245	0.707627		Aconitase	0.123173	0.590319		Thioredoxin_5	0.238871	0.751366		Acyl-CoA_dh_1	0.123783	0.666465
tRNA-synt_2b	0.255174	1.08827		NAD-GH	0.121245	0.707627		Sulfatase	0.123173	0.590319		FA_desaturase	0.217155	0.68306		Pkinase	0.120032	0.646269
2OG-FeII_Oxy_4	0.226822	0.967352		Carboxyl_trans	0.103924	0.606537		Arf	0.114961	0.550964		GST_C	0.217155	0.68306		IDH	0.118157	0.636171
adh_short	0.226822	0.967352		Cytochrom_B_N_2	0.0943015	0.550376		Epimerase	0.114961	0.550964		Sel1	0.217155	0.68306		Piwi	0.11253	0.605877
Abhydrolase_2	0.198469	0.846433		Ligase_CoA	0.0943015	0.550376		PALP	0.114961	0.550964		Citrate_synt	0.19544	0.614754		PQQ_2	0.11253	0.605877
Aldo_ket_red	0.198469	0.846433		Aminotran_1_2	0.0904525	0.527912		Acyl-CoA_dh_2	0.10675	0.51161		Oxidored_q1	0.19544	0.614754		Cpn60_TCP1	0.108779	0.585681
HA	0.198469	0.846433		PQQ_2	0.0904525	0.527912		DUF1092	0.10675	0.51161		adh_short_C2	0.173724	0.546448		Ldh_1_C	0.106904	0.575583
Herpes_ori_bp	0.198469	0.846433		Transketolase_C	0.0866034	0.505448		EF-hand_7	0.10675	0.51161		AMP-binding	0.173724	0.546448		Ligase_CoA	0.101277	0.545289
PEPcase	0.198469	0.846433		Aldedh	0.0827544	0.482983		ELFV_dehydrog_N	0.10675	0.51161		COX1	0.173724	0.546448		Aldo_ket_red	0.0956507	0.514995
RNA_pol_Rpb6	0.198469	0.846433		Aconitase	0.0808299	0.471751		Peptidase_M3	0.10675	0.51161		Exo_endo_phos	0.173724	0.546448		NAD-GH	0.0937752	0.504898
SelR	0.198469	0.846433		Ribosomal_L6	0.0808299	0.471751		Pro_isomerase	0.10675	0.51161		GST_N	0.173724	0.546448		Sulfatase	0.0937752	0.504898
Acyl_transf_1	0.170116	0.725514		Pkinase	0.0789053	0.460519		TIM	0.10675	0.51161		Ank_4	0.130293	0.409836		Fasciclin	0.0918997	0.4948
Aminotran_3	0.170116	0.725514		ELFV_dehydrog	0.0769808	0.449287		Aminotran_5	0.0985383	0.472255		EFG_C	0.130293	0.409836		Peptidase_S8	0.0825222	0.44431
Ligase_CoA	0.170116	0.725514		H_PPase	0.0769808	0.449287		Band_7	0.0985383	0.472255		FKBP_C	0.130293	0.409836		Pyr_redox_2	0.0787712	0.424114
PK	0.170116	0.725514		Pyr_redox_2	0.0769808	0.449287		Glyoxal_oxid_N	0.0985383	0.472255		FumaraseC_C	0.130293	0.409836		Ribonuc_L-PSP	0.0768957	0.414016
UDPG_MGDP_dh_C	0.170116	0.725514		Aldo_ket_red	0.0750563	0.438055		Abhydrolase_1	0.0903268	0.4329		adh_short	0.108578	0.34153		Aldedh	0.0750202	0.403918
AAA_22	0.141764	0.604595		Complex1_49kDa	0.0750563	0.438055		NDK	0.0903268	0.4329		Aminotran_3	0.108578	0.34153		PALP	0.0750202	0.403918
adh_short_C2	0.141764	0.604595		IDH	0.0750563	0.438055		adh_short_C2	0.0821153	0.393546		DNase_II	0.108578	0.34153		AMP-binding	0.0731447	0.39382
Cpn60_TCP1	0.141764	0.604595		Peptidase_M14	0.0712073	0.41559		Aminotran_3	0.0821153	0.393546		Fer2	0.108578	0.34153		Carboxyl_trans	0.0693936	0.373624
E1_dh	0.141764	0.604595		Prok-E2_B	0.0712073	0.41559		Aminotran_4	0.0821153	0.393546		GATase_3	0.108578	0.34153		Lectin_C	0.0693936	0.373624
eIF2A	0.141764	0.604595		2-oxoacid_dh	0.0673582	0.393126		Cpn60_TCP1	0.0821153	0.393546		Glyco_transf_25	0.108578	0.34153		Arf	0.0675181	0.363526
FKBP_C	0.141764	0.604595		ABC_tran	0.0673582	0.393126		Glyco_hydro_18	0.0821153	0.393546		PQQ_2	0.108578	0.34153		EFG_IV	0.0675181	0.363526
GDPD	0.141764	0.604595		Fasciclin	0.0673582	0.393126		HSP70	0.0821153	0.393546		Ribonuc_L-PSP	0.108578	0.34153		ATP-gua_Ptrans	0.0656426	0.353428
NAS	0.141764	0.604595		PALP	0.0673582	0.393126		Pyr_redox_2	0.0821153	0.393546		SBP_bac_7	0.108578	0.34153		FA_desaturase	0.0656426	0.353428
Peptidase_C1	0.141764	0.604595		His_Phos_1	0.0654337	0.381894		1-cysPrx_C	0.0739038	0.354191		Sulfatase	0.108578	0.34153		FKBP_C	0.0637671	0.34333
Pyr_redox_2	0.141764	0.604595		Ank_2	0.0635092	0.370662		2-oxoacid_dh	0.0739038	0.354191		ADH_zinc_N_2	0.0868621	0.273224		COX2	0.0618916	0.333232
SpoU_methylase	0.141764	0.604595		Ribosomal_L3	0.0635092	0.370662		AAA	0.0739038	0.354191		Band_7	0.0868621	0.273224		Aminotran_5	0.0600161	0.323134
ADH_zinc_N	0.113411	0.483676		Transket_pyr	0.0615847	0.359429		Pkinase	0.0739038	0.354191		Big_3_2	0.0868621	0.273224		Fer4_8	0.0600161	0.323134
Ala_racemase_N	0.113411	0.483676		AMP-binding	0.0596601	0.348197		Acyl-CoA_dh_N	0.0656922	0.314837		CoA_binding	0.0868621	0.273224		Thiolase_C	0.0600161	0.323134
Aldose_epim	0.113411	0.483676		Iso_dh	0.0596601	0.348197		Aldedh	0.0656922	0.314837		eIF2A	0.0868621	0.273224		adh_short_C2	0.0581406	0.313036
ATP-synt	0.113411	0.483676		Ald_Xan_dh_C2	0.0577356	0.336965		Aldose_epim	0.0656922	0.314837		Glyco_hydro_16	0.0868621	0.273224		Gp_dh_C	0.0581406	0.313036
DnaA_N	0.113411	0.483676		Aminotran_5	0.0577356	0.336965		FmrO	0.0656922	0.314837		Methyltransf_21	0.0868621	0.273224		ABC_tran	0.0562651	0.302939
DNA_pol_A	0.113411	0.483676		Fer4_8	0.0577356	0.336965		AAA_11	0.0574807	0.275482		ABC_tran	0.0651466	0.204918		CAP	0.0562651	0.302939
FeoB_N	0.113411	0.483676		Peptidase_M24	0.0577356	0.336965		Ank_4	0.0574807	0.275482		ABM	0.0651466	0.204918		Ank_2	0.0543896	0.292841
Glyco_transf_92	0.113411	0.483676		Acyl-CoA_dh_N	0.0558111	0.325733		DUF815	0.0574807	0.275482		Acyl-CoA_dh_2	0.0651466	0.204918		Ribosomal_L6	0.0543896	0.292841
Gp_dh_C	0.113411	0.483676		RRM_1	0.0558111	0.325733		FKBP_C	0.0574807	0.275482		Beta-lactamase	0.0651466	0.204918		Ald_Xan_dh_C2	0.0525141	0.282743
HSP70	0.113411	0.483676		Aldose_epim	0.0538866	0.314501		SelR	0.0574807	0.275482		Coprogen_oxidas	0.0651466	0.204918		His_Phos_1	0.0525141	0.282743
Metallophos	0.113411	0.483676		ATP-gua_Ptrans	0.051962	0.303269		Amino_oxidase	0.0492692	0.236128		D-aminoacyl_C	0.0651466	0.204918		Peptidase_M24	0.0525141	0.282743
Radical_SAM	0.113411	0.483676		ATP-synt_ab_N	0.051962	0.303269		Bac_GDH	0.0492692	0.236128		DSPc	0.0651466	0.204918		PRTase_1	0.0525141	0.282743
Transketolase_C	0.113411	0.483676		Citrate_synt	0.051962	0.303269		Bac_rhodopsin	0.0492692	0.236128		GCV_T	0.0651466	0.204918		GTP_EFTU	0.0506386	0.272645
Transket_pyr	0.113411	0.483676		COesterase	0.051962	0.303269		DcpS_C	0.0492692	0.236128		Glyco_hydro_30	0.0651466	0.204918		NAD_binding_2	0.0506386	0.272645
VWD	0.113411	0.483676		DEAD	0.051962	0.303269		ECH	0.0492692	0.236128		GMC_oxred_C	0.0651466	0.204918		Peptidase_C1_2	0.0506386	0.272645
2OG-FeII_Oxy_3	0.0850581	0.362757		DUF815	0.051962	0.303269		FA_desaturase	0.0492692	0.236128		Gp_dh_N	0.0651466	0.204918		Prok-E2_B	0.0506386	0.272645
AdoMet_Synthase	0.0850581	0.362757		Prok-E2_A	0.051962	0.303269		Herpes_ori_bp	0.0492692	0.236128		GST_N_3	0.0651466	0.204918		DEAD	0.0487631	0.262547
Arf	0.0850581	0.362757		Thiolase_N	0.051962	0.303269		His_Phos_1	0.0492692	0.236128		Herpes_ori_bp	0.0651466	0.204918		fn3	0.0487631	0.262547
ATP-synt_ab_C	0.0850581	0.362757		Peptidase_S9	0.0500375	0.292036		HpaB_N	0.0492692	0.236128		Kelch_3	0.0651466	0.204918		Ribosomal_L1	0.0487631	0.262547
DapB_N	0.0850581	0.362757		COX2	0.048113	0.280804		Iso_dh	0.0492692	0.236128		Ketoacyl-synt_C	0.0651466	0.204918		Carb_anhydrase	0.0468876	0.252449
Epimerase	0.0850581	0.362757		DUF2855	0.048113	0.280804		NAD_binding_10	0.0492692	0.236128		Miro	0.0651466	0.204918		Complex1_49kDa	0.0468876	0.252449
FAD-oxidase_C	0.0850581	0.362757		FA_desaturase	0.048113	0.280804		NAD_binding_2	0.0492692	0.236128		NodS	0.0651466	0.204918		ELFV_dehydrog	0.0468876	0.252449
GlutR_dimer	0.0850581	0.362757		Glyoxal_oxid_N	0.048113	0.280804		NAD-GH	0.0492692	0.236128		PALP	0.0651466	0.204918		WD40	0.0468876	0.252449
HA2	0.0850581	0.362757		WD40	0.048113	0.280804		p450	0.0492692	0.236128		Peptidase_M14	0.0651466	0.204918		ATP-synt_ab_N	0.0450121	0.242351
Hydrolase	0.0850581	0.362757		MMR_HSR1	0.0461885	0.269572		Peptidase_M24	0.0492692	0.236128		Peptidase_S9	0.0651466	0.204918		RRM_1	0.0450121	0.242351
IF-2B	0.0850581	0.362757		PRTase_1	0.0461885	0.269572		Rieske	0.0492692	0.236128		PhyH	0.0651466	0.204918		3Beta_HSD	0.0431366	0.232253
ketoacyl-synt	0.0850581	0.362757		Sulfatase	0.0461885	0.269572		SET	0.0492692	0.236128		PMSR	0.0651466	0.204918		Aconitase_C	0.0431366	0.232253
Ldh_1_N	0.0850581	0.362757		Thiolase_C	0.0461885	0.269572		Spermine_synth	0.0492692	0.236128		Pro_isomerase	0.0651466	0.204918		COesterase	0.0431366	0.232253
Lipase_GDSL	0.0850581	0.362757		ADH_zinc_N	0.044264	0.25834		Sugar_tr	0.0492692	0.236128		Prok-E2_A	0.0651466	0.204918		Glyoxal_oxid_N	0.0431366	0.232253
NAD-GH	0.0850581	0.362757		Amino_oxidase	0.044264	0.25834		YdfA_immunity	0.0492692	0.236128		Prok-E2_B	0.0651466	0.204918		Rhodanese	0.0431366	0.232253
NIR_SIR	0.0850581	0.362757		ATP-synt_A	0.044264	0.25834		2-Hacid_dh	0.0410576	0.196773		PT	0.0651466	0.204918		Thiolase_N	0.0431366	0.232253
NMO	0.0850581	0.362757		DAHP_synth_2	0.044264	0.25834		2OG-FeII_Oxy_3	0.0410576	0.196773		Pyr_redox_dim	0.0651466	0.204918		TonB_dep_Rec	0.0431366	0.232253
PEPcase_2	0.0850581	0.362757		FKBP_C	0.044264	0.25834		3Beta_HSD	0.0410576	0.196773		SGL	0.0651466	0.204918		AAA_18	0.0412611	0.222155
PQQ_2	0.0850581	0.362757		GTP_EFTU	0.044264	0.25834		Abhydrolase_5	0.0410576	0.196773		Sulfotransfer_1	0.0651466	0.204918		ACBP	0.0412611	0.222155
Pyr_redox	0.0850581	0.362757		HpaB_N	0.044264	0.25834		ADH_zinc_N	0.0410576	0.196773		tRNA-synt_2b	0.0651466	0.204918		Aconitase	0.0412611	0.222155
Rhodanese	0.0850581	0.362757		MFS_1	0.044264	0.25834		ADH_zinc_N_2	0.0410576	0.196773		2OG-FeII_Oxy_2	0.0434311	0.136612		MMR_HSR1	0.0412611	0.222155
Ribosomal_L16	0.0850581	0.362757		NAD_binding_1	0.044264	0.25834		Ank_5	0.0410576	0.196773		2OG-FeII_Oxy_3	0.0434311	0.136612		Ribosomal_L3	0.0412611	0.222155
RIO1	0.0850581	0.362757		Peptidase_S8	0.044264	0.25834		Biotin_carb_C	0.0410576	0.196773		2OG-FeII_Oxy_4	0.0434311	0.136612		Ribosomal_S9	0.0412611	0.222155
SET	0.0850581	0.362757		Proteasome	0.044264	0.25834		Cys_Met_Meta_PP	0.0410576	0.196773		2-oxoacid_dh	0.0434311	0.136612		ECH	0.0393856	0.212057
SMC_N	0.0850581	0.362757		AAA_18	0.0423394	0.247108		DUF1501	0.0410576	0.196773		AAA_12	0.0434311	0.136612		Epimerase	0.0393856	0.212057
Spermine_synth	0.0850581	0.362757		DJ-1_PfpI	0.0423394	0.247108		F_bP_aldolase	0.0410576	0.196773		Abhydrolase_1	0.0434311	0.136612		Esterase	0.0393856	0.212057
TENA_THI-4	0.0850581	0.362757		fn3	0.0423394	0.247108		Gp_dh_C	0.0410576	0.196773		Aconitase	0.0434311	0.136612		Glyoxalase	0.0393856	0.212057
3Beta_HSD	0.0567054	0.241838		Ribosomal_L1	0.0423394	0.247108		Guanylate_cyc	0.0410576	0.196773		Acyl-CoA_dh_N	0.0434311	0.136612		MIP	0.0393856	0.212057
AA_kinase	0.0567054	0.241838		Arf	0.0404149	0.235876		Kelch_3	0.0410576	0.196773		ADH_N	0.0434311	0.136612		Response_reg	0.0393856	0.212057
ABC_tran_2	0.0567054	0.241838		GST_N	0.0404149	0.235876		Lipase_3	0.0410576	0.196773		Amino_oxidase	0.0434311	0.136612		2-oxoacid_dh	0.0375101	0.201959
Acyl-CoA_dh_2	0.0567054	0.241838		Miro	0.0404149	0.235876		MMR_HSR1	0.0410576	0.196773		Aminotran_5	0.0434311	0.136612		ADH_zinc_N	0.0375101	0.201959
Amidohydro_2	0.0567054	0.241838		AAA	0.0384904	0.224643		Oxidored_molyb	0.0410576	0.196773		Ank_2	0.0434311	0.136612		Cellulase	0.0375101	0.201959
Ammonium_transp	0.0567054	0.241838		adh_short_C2	0.0384904	0.224643		Redoxin	0.0410576	0.196773		ART	0.0434311	0.136612		Cation_ATPase_C	0.0356346	0.191861
AMP-binding	0.0567054	0.241838		EFG_IV	0.0384904	0.224643		Rhodanese	0.0410576	0.196773		ATP-synt_A	0.0434311	0.136612		DJ-1_PfpI	0.0356346	0.191861
bact-PGI_C	0.0567054	0.241838		GST_C_2	0.0384904	0.224643		RRM_1	0.0410576	0.196773		ATP-synt_ab_N	0.0434311	0.136612		GCV_T	0.0356346	0.191861
BATS	0.0567054	0.241838		2-Hacid_dh	0.0365659	0.213411		SGL	0.0410576	0.196773		Bac_DNA_binding	0.0434311	0.136612		GST_N	0.0356346	0.191861
CLP_protease	0.0567054	0.241838		Acyl-CoA_dh_2	0.0365659	0.213411		Sulfotransfer_1	0.0410576	0.196773		CAP	0.0434311	0.136612		GST_N_3	0.0356346	0.191861
Cornifin	0.0567054	0.241838		Epimerase	0.0365659	0.213411		Sulfotransfer_2	0.0410576	0.196773		Carboxyl_trans	0.0434311	0.136612		PGK	0.0356346	0.191861
DEAD	0.0567054	0.241838		Glycolytic	0.0365659	0.213411		Transket_pyr	0.0410576	0.196773		Cation_efflux	0.0434311	0.136612		Prok-E2_A	0.0356346	0.191861
DUF1537	0.0567054	0.241838		Lectin_C	0.0365659	0.213411		tRNA-synt_2b	0.0410576	0.196773		Cpn10	0.0434311	0.136612		Redoxin	0.0356346	0.191861

## Sheet: Eukaryota
	Percentage of domain hits wrt all domain annotations (% tot) and wrt eukaryotic CCM annotations (% eukaryota)
ANT				ARC				NPAC				EPAC				NATL
Domain	% tot	% eukaryota		Domain	% tot	% eukaryota		Domain	% tot	% eukaryota		Domain	% tot	% eukaryota		Domain	% tot	% eukaryota
Ribosomal_L14	5.69889	7.81189		Actin	2.76169	3.49966		Chloroa_b-bind	2.21711	2.92334		14-3-3	3.82193	5.82396		Actin	2.53756	3.27397
Ribosomal_L22	5.24525	7.19005		EF-hand_7	1.40298	1.77788		Ribosomal_L14	1.32206	1.74318		Gln-synt_C	2.8013	4.2687		EF-hand_7	1.53229	1.97696
Chloroa_b-bind	4.45138	6.10183		Mito_carr	1.26249	1.59984		AdoHcyase_NAD	1.23994	1.63491		Peptidase_C1	2.64929	4.03706		Peptidase_C1	1.51353	1.95277
14-3-3	2.06975	2.83716		Peptidase_C1	1.21245	1.53644		Ribosomal_L23	1.09213	1.44002		Ribosomal_L22	1.91097	2.91198		Pkinase	1.17219	1.51237
Actin	1.92798	2.64283		HSP70	1.0835	1.37304		Ceramidase_alk	0.919691	1.21265		Chloroa_b-bind	1.69381	2.58107		HSP70	1.10467	1.42525
Proteasome	1.67281	2.29304		Chloroa_b-bind	0.889128	1.12672		Pkinase	0.845787	1.1152		EF-hand_7	1.49837	2.28326		Mito_carr	0.986515	1.27281
SHMT	1.10576	1.51574		GTP_EFTU	0.862185	1.09258		Actin	0.812941	1.07189		Tubulin	1.47666	2.25017		Dynein_heavy	0.965885	1.24619
Peptidase_C1	0.793876	1.08822		Tubulin_C	0.848713	1.0755		BTB	0.796518	1.05024		Actin	1.43322	2.18398		GTP_EFTU	0.918997	1.18569
Cpn60_TCP1	0.73717	1.01049		Pkinase	0.844864	1.07063		Ribosomal_L22	0.796518	1.05024		COX2	1.23779	1.88617		Tubulin_C	0.89274	1.15182
Redoxin	0.73717	1.01049		Telomere_Sde2	0.731318	0.926739		14-3-3	0.69798	0.920312		AdoHcyase_NAD	0.760043	1.15817		Telomere_Sde2	0.823346	1.06229
Acyl_transf_1	0.708818	0.971628		GTP_EFTU_D3	0.66396	0.841381		AAA	0.689768	0.909485		Ras	0.738328	1.12508		Histone	0.815844	1.05261
ATP-synt_ab	0.680465	0.932763		Tubulin	0.637016	0.807238		GTP_EFTU	0.648711	0.855349		EF-hand_8	0.694897	1.0589		Tubulin	0.770832	0.994531
Cob_adeno_trans	0.680465	0.932763		ATP-gua_Ptrans	0.635092	0.8048		Mito_carr	0.648711	0.855349		Tubulin_C	0.62975	0.959629		GTP_EFTU_D3	0.695812	0.89774
Flavodoxin_1	0.62376	0.855033		Pro_isomerase	0.633167	0.802361		HSP90	0.640499	0.844521		Dynein_heavy	0.586319	0.893448		HSP90	0.677057	0.873542
Rieske	0.62376	0.855033		Cpn60_TCP1	0.554262	0.702371		EF-hand_7	0.632288	0.833694		HORMA	0.521173	0.794176		ATP-gua_Ptrans	0.656426	0.846924
Ribosomal_L16	0.567054	0.777303		HSP90	0.552337	0.699932		Peptidase_C1	0.615865	0.81204		Rieske	0.521173	0.794176		Pro_isomerase	0.628294	0.810628
Gp_dh_N	0.538701	0.738438		Histone	0.544639	0.690177		Gln-synt_C	0.541961	0.714595		ATP-synt_ab_C	0.477742	0.727995		Ribosomal_L3	0.523266	0.67512
V_ATPase_I	0.538701	0.738438		Ribosomal_L3	0.536941	0.680421		RNase_T	0.541961	0.714595		Pkinase	0.477742	0.727995		Cpn60_TCP1	0.487631	0.629144
Fea1	0.481996	0.660707		Trypsin	0.525394	0.665789		Ribonuc_red_lgC	0.533749	0.703768		Ribosomal_L32e	0.477742	0.727995		COX1	0.465125	0.600106
Helicase_C	0.453643	0.621842		Ribosomal_L16	0.486904	0.617013		Proteasome	0.525538	0.692941		ATP-gua_Ptrans	0.456026	0.694904		Ras	0.465125	0.600106
Peptidase_S10	0.453643	0.621842		Proteasome	0.469583	0.595064		HSP70	0.492692	0.649632		Telomere_Sde2	0.456026	0.694904		GTP_EFTU_D2	0.440743	0.568649
Ribosomal_L18e	0.425291	0.582977		Gp_dh_C	0.42147	0.534094		Ras	0.48448	0.638805		S-AdoMet_synt_M	0.434311	0.661813		Chloroa_b-bind	0.436992	0.56381
Ribosomal_L27e	0.425291	0.582977		Thioredoxin	0.419545	0.531655		Ribosomal_L1	0.435211	0.573841		Lyase_1	0.412595	0.628723		Ribosomal_L16	0.427615	0.551711
Thioredoxin	0.425291	0.582977		Helicase_C	0.4003	0.507268		Ribosomal_S3Ae	0.435211	0.573841		Mito_carr	0.390879	0.595632		Ribosomal_L2_C	0.406984	0.525093
Gp_dh_C	0.396938	0.544112		Cation_ATPase_C	0.392602	0.497512		Ribosomal_L7Ae	0.427	0.563014		Ribonuc_red_sm	0.390879	0.595632		Ribosomal_L18e	0.403233	0.520254
DUF3494	0.368585	0.505247		Dynein_heavy	0.388753	0.492635		Dus	0.418788	0.552187		AdoHcyase	0.369164	0.562541		UQ_con	0.39198	0.505735
Myb_DNA-bind_6	0.368585	0.505247		Ribosomal_L2_C	0.38298	0.485319		Ribosomal_S17	0.394153	0.519706		Cpn60_TCP1	0.369164	0.562541		Cation_ATPase_C	0.390105	0.503315
Ribosomal_S8	0.368585	0.505247		GTP_EFTU_D2	0.381055	0.48288		TPT	0.394153	0.519706		EFG_C	0.369164	0.562541		Ribosomal_L6	0.390105	0.503315
UPF0016	0.368585	0.505247		COX1	0.379131	0.480441		Transferrin	0.394153	0.519706		PfkB	0.369164	0.562541		14-3-3	0.37135	0.479117
Zip	0.368585	0.505247		Ribosomal_L6	0.379131	0.480441		AdoHcyase	0.385942	0.508878		Ribosomal_L14	0.347448	0.529451		Metallophos	0.37135	0.479117
ATP-synt_ab_C	0.340232	0.466382		Ribosomal_L18e	0.371432	0.470686		Ammonium_transp	0.353096	0.46557		Thioredoxin	0.347448	0.529451		Asp	0.363848	0.469438
HSP70	0.340232	0.466382		Ribosomal_L14	0.367583	0.465808		Gal_Lectin	0.353096	0.46557		Calreticulin	0.304017	0.463269		AAA	0.348844	0.45008
Peptidase_C97	0.340232	0.466382		14-3-3	0.357961	0.453614		Ribosomal_L3	0.353096	0.46557		COX3	0.304017	0.463269		Ribosomal_S8e	0.348844	0.45008
Rotamase	0.340232	0.466382		Ribosomal_L7Ae	0.350263	0.443859		Ribosomal_L4	0.344884	0.454742		Glyco_hydro_7	0.304017	0.463269		EF-hand_8	0.331964	0.428302
UDPG_MGDP_dh	0.340232	0.466382		Arf	0.334867	0.424349		Ribosomal_S11	0.344884	0.454742		HSP70	0.304017	0.463269		Ribosomal_L14	0.328213	0.423462
V-ATPase_C	0.340232	0.466382		AAA	0.325244	0.412155		Arf	0.336673	0.443915		Aldo_ket_red	0.282302	0.430179		Ribosomal_L7Ae	0.326338	0.421042
FKBP_C	0.31188	0.427517		AdoHcyase_NAD	0.323319	0.409716		Metallophos	0.32025	0.422261		Arf	0.282302	0.430179		KOW	0.313209	0.404104
Rhodanese	0.31188	0.427517		Ribosomal_S8e	0.323319	0.409716		PsbU	0.32025	0.422261		HSP90	0.282302	0.430179		Ribosomal_S13	0.311334	0.401684
AAA	0.283527	0.388651		Ribosomal_S13	0.321395	0.407277		Exo_endo_phos	0.312038	0.411434		Misat_Tub_SegII	0.282302	0.430179		Ribosomal_S8	0.311334	0.401684
adh_short	0.283527	0.388651		Ribosomal_S8	0.317546	0.4024		Pro_isomerase	0.312038	0.411434		Bac_DNA_binding	0.260586	0.397088		Pkinase_Tyr	0.307583	0.396845
AdoHcyase_NAD	0.283527	0.388651		AdoHcyase	0.315621	0.399961		Tubulin	0.312038	0.411434		DUF316	0.260586	0.397088		Ribosomal_S11	0.303832	0.392005
ATP-synt	0.283527	0.388651		GST_C	0.315621	0.399961		Hexokinase_2	0.303827	0.400606		GTP_EFTU	0.260586	0.397088		Thioredoxin	0.303832	0.392005
Bromo_TP	0.283527	0.388651		Ribosomal_L1	0.313697	0.397522		Ribosomal_60s	0.295615	0.389779		Transketolase_C	0.260586	0.397088		AdoHcyase_NAD	0.301956	0.389585
FAD_binding_3	0.283527	0.388651		Lipocalin	0.311772	0.395083		Thioredoxin	0.295615	0.389779		Trypsin	0.260586	0.397088		Chitin_bind_4	0.300081	0.387165
LRR_8	0.283527	0.388651		Ras	0.309848	0.392645		Ribosomal_L2_C	0.287404	0.378952		CH	0.238871	0.363997		Ribosomal_L1	0.300081	0.387165
Pkinase	0.283527	0.388651		EFG_C	0.290603	0.368257		Cytochrom_C	0.279192	0.368125		GTP_EFTU_D3	0.238871	0.363997		Ribosom_S12_S23	0.298205	0.384746
Ras	0.283527	0.388651		Ribosom_S12_S23	0.290603	0.368257		Gp_dh_C	0.262769	0.34647		Proteasome	0.238871	0.363997		EF-hand_6	0.292579	0.377486
CDC37_C	0.255174	0.349786		ATP-synt_C	0.284829	0.36094		CLP_protease	0.254557	0.335643		PT	0.238871	0.363997		Proteasome	0.290703	0.375067
PK	0.255174	0.349786		KOW	0.282904	0.358502		GTP_EFTU_D3	0.254557	0.335643		Ribosomal_S8e	0.238871	0.363997		ATP-synt_ab_C	0.275699	0.355708
PP2C	0.255174	0.349786		UQ_con	0.28098	0.356063		Lectin_C	0.246346	0.324816		COX1	0.217155	0.330907		Trypsin	0.266322	0.343609
Ribosomal_L1	0.255174	0.349786		Metallophos	0.279055	0.353624		PDEase_I	0.246346	0.324816		FAST_1	0.217155	0.330907		EFG_IV	0.264446	0.34119
Transferrin	0.255174	0.349786		ATP-synt_ab_C	0.273282	0.346308		RRM_1	0.246346	0.324816		SecY	0.217155	0.330907		Helicase_C	0.262571	0.33877
Transketolase_C	0.255174	0.349786		Gln-synt_C	0.269433	0.34143		Telomere_Sde2	0.246346	0.324816		UQ_con	0.217155	0.330907		Inhibitor_I29	0.262571	0.33877
7tm_1	0.226822	0.310921		Ribosomal_L22	0.269433	0.34143		AhpC-TSA	0.229923	0.303162		ArfGap	0.19544	0.297816		Ribosomal_L5_C	0.262571	0.33877
Isy1	0.226822	0.310921		EFG_IV	0.267508	0.338991		ATP-gua_Ptrans	0.229923	0.303162		Helicase_C	0.19544	0.297816		EFG_C	0.260695	0.33635
Ribosomal_S11	0.226822	0.310921		Myosin_head	0.25981	0.329236		Innexin	0.229923	0.303162		Ndufs5	0.19544	0.297816		Arf	0.255069	0.329091
WD40	0.226822	0.310921		Ribosomal_L4	0.25981	0.329236		PP2C	0.229923	0.303162		SRPRB	0.19544	0.297816		Myosin_head	0.255069	0.329091
Y_phosphatase	0.226822	0.310921		Ribosomal_S11	0.25981	0.329236		Ribosomal_S13	0.229923	0.303162		Asp	0.173724	0.264725		Ribosomal_L22	0.255069	0.329091
EFG_C	0.198469	0.272056		Asp	0.257886	0.326797		Trypsin	0.229923	0.303162		ATP-synt_ab	0.173724	0.264725		ABC_tran	0.251318	0.324251
EFG_IV	0.198469	0.272056		Enolase_C	0.255961	0.324359		Utp8	0.229923	0.303162		Cys_Met_Meta_PP	0.173724	0.264725		GST_C	0.247567	0.319412
GIDA	0.198469	0.272056		EF-hand_8	0.246339	0.312165		IF4E	0.221711	0.292334		Laminin_EGF	0.173724	0.264725		Ribosomal_L4	0.234438	0.302473
PfkB	0.198469	0.272056		FKBP_C	0.244414	0.309726		Ribosomal_L18p	0.221711	0.292334		Peptidase_S10	0.173724	0.264725		Dynein_light	0.230687	0.297633
Radical_SAM	0.198469	0.272056		Ribosomal_S2	0.240565	0.304848		TIM	0.221711	0.292334		Ribosomal_S15	0.173724	0.264725		GST_N	0.230687	0.297633
Ribosomal_L4	0.198469	0.272056		Ribosomal_L18p	0.232867	0.295093		Fibrillarin	0.2135	0.281507		S-AdoMet_synt_C	0.173724	0.264725		Ribosomal_S3Ae	0.22506	0.290374
RRM_2	0.198469	0.272056		Ribosomal_L32e	0.230942	0.292654		Pox_MCEL	0.2135	0.281507		SecE	0.173724	0.264725		PP2C	0.223185	0.287954
S-AdoMet_synt_M	0.198469	0.272056		F_bP_aldolase	0.215546	0.273144		Ribosomal_S19e	0.2135	0.281507		Ufd2P_core	0.173724	0.264725		Glyco_hydro_7	0.221309	0.285535
Sec1	0.198469	0.272056		BTB	0.213622	0.270705		Ribosomal_S2	0.2135	0.281507		ABC_tran	0.152009	0.231635		Peptidase_S10	0.221309	0.285535
Snf7	0.198469	0.272056		RRM_6	0.211697	0.268267		TPR_9	0.2135	0.281507		ADK	0.152009	0.231635		FKBP_C	0.219434	0.283115
VWA_2	0.198469	0.272056		WD40	0.209773	0.265828		Aminotran_1_2	0.205288	0.27068		CTDII	0.152009	0.231635		Cytochrom_B_N_2	0.211932	0.273436
Abhydrolase_2	0.170116	0.233191		GST_N	0.203999	0.258511		ATP-synt_ab_C	0.205288	0.27068		Fibrillarin	0.152009	0.231635		Misat_Tub_SegII	0.211932	0.273436
ABM	0.170116	0.233191		Ribosomal_S3Ae	0.202075	0.256073		Cytochrom_B_C	0.205288	0.27068		Gp_dh_C	0.152009	0.231635		HECT	0.210056	0.271016
Aldo_ket_red	0.170116	0.233191		Ribosomal_S3_C	0.202075	0.256073		EF-hand_8	0.205288	0.27068		Hexokinase_2	0.152009	0.231635		Gp_dh_C	0.208181	0.268596
Aminotran_3	0.170116	0.233191		ABC_tran	0.194377	0.246317		F_bP_aldolase	0.205288	0.27068		Histone	0.152009	0.231635		Lectin_C	0.208181	0.268596
Cyclin_N	0.170116	0.233191		Ribosomal_L5_C	0.194377	0.246317		Hexapep	0.205288	0.27068		Ligase_CoA	0.152009	0.231635		Ribosomal_L32e	0.202554	0.261337
DUF2930	0.170116	0.233191		SecY	0.194377	0.246317		Pkinase_Tyr	0.205288	0.27068		LRR_8	0.152009	0.231635		AdoHcyase	0.200679	0.258917
Epimerase	0.170116	0.233191		Troponin	0.192452	0.243879		Ribosom_S12_S23	0.205288	0.27068		LSM	0.152009	0.231635		IKI3	0.198803	0.256497
His_Phos_1	0.170116	0.233191		Ribonuc_red_sm	0.188603	0.239001		Cpn60_TCP1	0.197077	0.259853		MSP	0.152009	0.231635		Lipocalin	0.198803	0.256497
Hs1pro-1_C	0.170116	0.233191		ATP-synt	0.186678	0.236562		Ribosomal_S8e	0.197077	0.259853		PARP	0.152009	0.231635		Aldo_ket_red	0.196928	0.254077
Methyltransf_32	0.170116	0.233191		RRM_1	0.186678	0.236562		RRM_6	0.197077	0.259853		Pkinase_Tyr	0.152009	0.231635		Ribosomal_S17	0.195052	0.251658
NDK	0.170116	0.233191		Ferritin	0.184754	0.234124		Cyclin_N	0.188865	0.249026		Pro_isomerase	0.152009	0.231635		ATP-synt_C	0.191301	0.246818
PALP	0.170116	0.233191		HATPase_c	0.184754	0.234124		Cytochrom_B_N_2	0.188865	0.249026		Ribosomal_L1	0.152009	0.231635		Myosin_tail_1	0.18755	0.241978
PRMT5	0.170116	0.233191		Myosin_tail_1	0.184754	0.234124		Histone	0.188865	0.249026		Ribosomal_L13e	0.152009	0.231635		Ribosomal_S9	0.18755	0.241978
Rer1	0.170116	0.233191		AMP-binding	0.182829	0.231685		Myosin_tail_1	0.188865	0.249026		Ribosomal_S8	0.152009	0.231635		WD40	0.18755	0.241978
Ribonuc_red_lgC	0.170116	0.233191		Pkinase_Tyr	0.182829	0.231685		Ribosomal_L18e	0.188865	0.249026		BTB	0.130293	0.198544		Carb_anhydrase	0.185675	0.239559
Ribosomal_S6e	0.170116	0.233191		Ribosomal_S9	0.182829	0.231685		RRM_5	0.188865	0.249026		CobW_C	0.130293	0.198544		RRM_6	0.185675	0.239559
Ribosom_S12_S23	0.170116	0.233191		PCI	0.17898	0.226807		SRPRB	0.188865	0.249026		Cytochrom_C	0.130293	0.198544		PCI	0.180048	0.232299
Sec63	0.170116	0.233191		Peptidase_M13	0.175131	0.22193		Calreticulin	0.180654	0.238198		EF-hand_1	0.130293	0.198544		Aldedh	0.178173	0.229879
SRP54_N	0.170116	0.233191		Cytochrom_C	0.173207	0.219491		Kinesin	0.180654	0.238198		FKBP_C	0.130293	0.198544		Ribosomal_L11	0.178173	0.229879
TCTP	0.170116	0.233191		C2	0.171282	0.217052		Paf67	0.180654	0.238198		Glycolytic	0.130293	0.198544		SecY	0.178173	0.229879
TPMT	0.170116	0.233191		EF-hand_6	0.169358	0.214613		PfkB	0.180654	0.238198		GST_C	0.130293	0.198544		S4	0.172546	0.22262
TPT	0.170116	0.233191		KH_2	0.167433	0.212174		WD40	0.180654	0.238198		Kinesin	0.130293	0.198544		BTB	0.170671	0.2202
UBA_e1_C	0.170116	0.233191		ELO	0.165509	0.209736		Chitin_bind_3	0.172442	0.227371		Lectin_C	0.130293	0.198544		Ribosomal_S3_C	0.170671	0.2202
Aminotran_1_2	0.141764	0.194326		Peptidase_M14	0.165509	0.209736		Citrate_synt	0.172442	0.227371		PP2C	0.130293	0.198544		HATPase_c	0.161293	0.208101
ATP-gua_Ptrans	0.141764	0.194326		Ribosomal_S4e	0.165509	0.209736		Dynein_heavy	0.172442	0.227371		Pyr_redox_2	0.130293	0.198544		Ribosomal_L18p	0.161293	0.208101
Bestrophin	0.141764	0.194326		Citrate_synt	0.163584	0.207297		EMP24_GP25L	0.172442	0.227371		Ribosomal_60s	0.130293	0.198544		Ribosomal_L23	0.161293	0.208101
BTB	0.141764	0.194326		PfkB	0.163584	0.207297		FKBP_C	0.172442	0.227371		Ribosomal_L6	0.130293	0.198544		Tcp10_C	0.161293	0.208101
CMAS	0.141764	0.194326		Ribosomal_S5_C	0.163584	0.207297		GTP_EFTU_D2	0.172442	0.227371		Thymidylat_synt	0.130293	0.198544		Cytochrom_B_C	0.159418	0.205682
DUF3598	0.141764	0.194326		Ribosomal_L5	0.16166	0.204858		Helicase_C	0.172442	0.227371		WD40	0.130293	0.198544		Oxidored_q1	0.159418	0.205682
Dus	0.141764	0.194326		S4	0.159735	0.202419		Porin_3	0.172442	0.227371		Acyl-CoA_dh_1	0.108578	0.165453		Ribonuc_red_sm	0.159418	0.205682
EMP70	0.141764	0.194326		Aminotran_1_2	0.157811	0.19998		Ribosomal_L32e	0.172442	0.227371		Cytochrom_B_C	0.108578	0.165453		AMP-binding	0.157542	0.203262

## Sheet: Archaea
	Percentage of domain hits wrt all domain annotations (% tot) and wrt archaeal CCM annotations (% archaea)
ANT				ARC				NPAC				EPAC				NATL
Domain	% tot	% archaea		Domain	% tot	% archaea		Domain	% tot	% archaea		Domain	% tot	% archaea		Domain	% tot	% archaea
Aminotran_3	0.283527	7.87402		Cpn60_TCP1	0.305999	7.74099		Ribosomal_L23	0.312038	9.47631		Cpn60_TCP1	0.238871	9.2437		Cpn60_TCP1	0.31696	8.08612
Proteasome	0.255174	7.08661		KOW	0.22132	5.59883		AAA_16	0.246346	7.4813		MMR_HSR1	0.108578	4.20168		KOW	0.247567	6.31579
eIF-5_eIF-2B	0.198469	5.51181		CBFD_NFYB_HMF	0.148188	3.74878		Proteasome	0.0985383	2.99252		Bac_rhodopsin	0.0868621	3.36134		CBFD_NFYB_HMF	0.183799	4.689
Fasciclin	0.170116	4.72441		Ribosomal_L13	0.117396	2.96981		Cpn60_TCP1	0.0739038	2.24439		EFP_N	0.0868621	3.36134		GTP_EFTU	0.172546	4.40191
PALP	0.141764	3.93701		GTP_EFTU	0.111622	2.82376		GTP_EFTU	0.0739038	2.24439		Peptidase_C1	0.0868621	3.36134		Proteasome	0.123783	3.15789
2-oxoacid_dh	0.113411	3.14961		Ribosomal_S19	0.111622	2.82376		Ribosomal_60s	0.0739038	2.24439		Ribosomal_L13	0.0868621	3.36134		Ribosomal_L13	0.114406	2.91866
AA_kinase	0.113411	3.14961		Ribosomal_S24e	0.105849	2.6777		Ribosomal_S15	0.0739038	2.24439		Band_7	0.0651466	2.52101		Ribosomal_S15	0.105028	2.67943
Helicase_C	0.113411	3.14961		Helicase_C	0.096226	2.43427		Spermine_synth	0.0739038	2.24439		EFG_C	0.0651466	2.52101		Ribosomal_S19	0.0862732	2.20096
His_Phos_1	0.113411	3.14961		EFP_N	0.0885279	2.23953		KOW	0.0574807	1.74564		KOW	0.0651466	2.52101		Fasciclin	0.0768957	1.96172
NDK	0.113411	3.14961		Ribosomal_S4	0.0885279	2.23953		Ligase_CoA	0.0574807	1.74564		LSM	0.0651466	2.52101		AAA_16	0.0618916	1.57895
AAA_17	0.0850581	2.3622		Band_7	0.0827544	2.09348		MMR_HSR1	0.0574807	1.74564		tRNA-synt_2	0.0651466	2.52101		EFP_N	0.0618916	1.57895
Ribosomal_L13e	0.0850581	2.3622		Proteasome	0.0808299	2.04479		Ribosomal_L13	0.0574807	1.74564		UBA	0.0651466	2.52101		Ribosomal_S14	0.0543896	1.38756
AAA	0.0567054	1.5748		AAA_16	0.0789053	1.99611		Ribosomal_S4	0.0574807	1.74564		AdoMet_Synthase	0.0434311	1.68067		Ribosomal_S24e	0.0543896	1.38756
Cpn60_TCP1	0.0567054	1.5748		AdoHcyase	0.0615847	1.55794		tRNA-synt_2	0.0574807	1.74564		COX2	0.0434311	1.68067		Ribosomal_S4	0.0543896	1.38756
DNA_methylase	0.0567054	1.5748		Ribosomal_60s	0.0596601	1.50925		E1_dh	0.0492692	1.49626		Peptidase_M13	0.0434311	1.68067		tRNA-synt_2	0.0543896	1.38756
Glyco_hydro_cc	0.0567054	1.5748		Ribosomal_S15	0.0596601	1.50925		EFP_N	0.0492692	1.49626		Proteasome	0.0434311	1.68067		Ribosomal_60s	0.0525141	1.33971
KOW	0.0567054	1.5748		Fasciclin	0.0577356	1.46056		AdoHcyase	0.0410576	1.24688		Regulator_TrmB	0.0434311	1.68067		MMR_HSR1	0.0487631	1.24402
MCM	0.0567054	1.5748		NDK	0.0577356	1.46056		Epimerase	0.0410576	1.24688		Ribosomal_L13e	0.0434311	1.68067		BNR_2	0.0468876	1.19617
Peptidase_M24	0.0567054	1.5748		Ribosomal_L6	0.0500375	1.26582		Fasciclin	0.0410576	1.24688		Ribosomal_S15	0.0434311	1.68067		LSM	0.0468876	1.19617
PP-binding	0.0567054	1.5748		AAA	0.0461885	1.16845		NDK	0.0410576	1.24688		Thioredoxin_5	0.0434311	1.68067		Helicase_C	0.0450121	1.14833
Ribosomal_L23	0.0567054	1.5748		EF1_GNE	0.044264	1.11977		PQQ_2	0.0410576	1.24688		2-Hacid_dh	0.0217155	0.840336		Metallophos	0.0431366	1.10048
Ribosomal_L32e	0.0567054	1.5748		LSM	0.0404149	1.0224		Ribosomal_S19	0.0410576	1.24688		AAA_16	0.0217155	0.840336		Peptidase_C1	0.0393856	1.00478
Ribosomal_S14	0.0567054	1.5748		MMR_HSR1	0.0404149	1.0224		ArsA_ATPase	0.0328461	0.997506		Acetyltransf_3	0.0217155	0.840336		HSP70	0.0375101	0.956938
Ribosomal_S19	0.0567054	1.5748		tRNA-synt_2	0.0404149	1.0224		Band_7	0.0328461	0.997506		adh_short_C2	0.0217155	0.840336		EF1_GNE	0.0337591	0.861244
Spermine_synth	0.0567054	1.5748		GTP_EFTU_D2	0.0384904	0.97371		Oxidored_q1	0.0328461	0.997506		ADH_zinc_N_2	0.0217155	0.840336		AAA	0.0318836	0.813397
Trp_halogenase	0.0567054	1.5748		Peptidase_C1	0.0384904	0.97371		Peptidase_S8	0.0328461	0.997506		Aldo_ket_red	0.0217155	0.840336		AdoHcyase	0.0318836	0.813397
AAA_27	0.0283527	0.787402		HSP70	0.0327168	0.827653		Ribosomal_L13e	0.0328461	0.997506		Amino_oxidase	0.0217155	0.840336		Ribosomal_L6	0.0300081	0.76555
AAT	0.0283527	0.787402		Ribosomal_L18e	0.0307923	0.778968		Ribosomal_L6	0.0328461	0.997506		Aminotran_3	0.0217155	0.840336		Band_7	0.0281326	0.717703
Abhydrolase_6	0.0283527	0.787402		Ribosomal_S14	0.0307923	0.778968		Ribosomal_S14	0.0328461	0.997506		AMP-binding	0.0217155	0.840336		HAS-barrel	0.0281326	0.717703
AdoMet_Synthase	0.0283527	0.787402		eIF-6	0.0288678	0.730282		Rotamase_3	0.0328461	0.997506		Arf	0.0217155	0.840336		ECH	0.0262571	0.669856
Aldo_ket_red	0.0283527	0.787402		Ribosomal_S7	0.0288678	0.730282		SIS	0.0328461	0.997506		ATP-synt_ab_C	0.0217155	0.840336		Aconitase_C	0.0243816	0.62201
ArsA_ATPase	0.0283527	0.787402		STT3	0.0269433	0.681597		3Beta_HSD	0.0246346	0.74813		Cation_efflux	0.0217155	0.840336		GTP_EFTU_D2	0.0243816	0.62201
ATP-synt_C	0.0283527	0.787402		Epimerase	0.0250188	0.632911		Epimerase_Csub	0.0246346	0.74813		Cys_Met_Meta_PP	0.0217155	0.840336		Ribosomal_L18ae	0.0243816	0.62201
BATS	0.0283527	0.787402		Ribosomal_S19e	0.0250188	0.632911		LSM	0.0246346	0.74813		DHDPS	0.0217155	0.840336		Ribosomal_S19e	0.0243816	0.62201
Brix	0.0283527	0.787402		fn3	0.0230942	0.584226		Metallophos_2	0.0246346	0.74813		DnaJ	0.0217155	0.840336		Thioredoxin_4	0.0243816	0.62201
cobW	0.0283527	0.787402		tRNA_anti-codon	0.0230942	0.584226		Ras	0.0246346	0.74813		DUF445	0.0217155	0.840336		EFG_C	0.022506	0.574163
DUF3494	0.0283527	0.787402		AdoMet_Synthase	0.0211697	0.53554		SelR	0.0246346	0.74813		ECH	0.0217155	0.840336		Ribosomal_S7	0.022506	0.574163
DUF445	0.0283527	0.787402		Metallophos	0.0211697	0.53554		ThiG	0.0246346	0.74813		ERAP1_C	0.0217155	0.840336		NADHdh	0.0206305	0.526316
DUF663	0.0283527	0.787402		Ribosomal_S8e	0.0211697	0.53554		UBA	0.0246346	0.74813		Fer4_14	0.0217155	0.840336		PQQ_2	0.0206305	0.526316
E1_dh	0.0283527	0.787402		Ribosomal_S9	0.0211697	0.53554		AdoMet_Synthase	0.0164231	0.498753		GalKase_gal_bdg	0.0217155	0.840336		Ribosomal_L13e	0.0206305	0.526316
EFP_N	0.0283527	0.787402		eIF-5_eIF-2B	0.0192452	0.486855		Aminotran_3	0.0164231	0.498753		Glutaredoxin	0.0217155	0.840336		tRNA_anti-codon	0.0206305	0.526316
ELFV_dehydrog	0.0283527	0.787402		MCM	0.0192452	0.486855		Aminotran_5	0.0164231	0.498753		GrpE	0.0217155	0.840336		Oxidored_q1	0.018755	0.478469
ERAP1_C	0.0283527	0.787402		PQQ_2	0.0192452	0.486855		AMP-binding	0.0164231	0.498753		GTP_EFTU	0.0217155	0.840336		Pkinase	0.018755	0.478469
EutQ	0.0283527	0.787402		H_PPase	0.0173207	0.438169		Arf	0.0164231	0.498753		Hydrolase_like	0.0217155	0.840336		Pyr_redox_2	0.018755	0.478469
FAD_oxidored	0.0283527	0.787402		SM-ATX	0.0173207	0.438169		ATP-synt_ab	0.0164231	0.498753		Jacalin	0.0217155	0.840336		Aminotran_5	0.0168795	0.430622
Gp_dh_N	0.0283527	0.787402		BNR_2	0.0153962	0.389484		Brix	0.0164231	0.498753		Lactonase	0.0217155	0.840336		MCM	0.0168795	0.430622
GTP_EFTU_D2	0.0283527	0.787402		Oxidored_q1	0.0153962	0.389484		cobW	0.0164231	0.498753		LRR_4	0.0217155	0.840336		SGL	0.0168795	0.430622
HATPase_c_3	0.0283527	0.787402		Trp_halogenase	0.0153962	0.389484		CTP_transf_1	0.0164231	0.498753		Metallophos_2	0.0217155	0.840336		AMP-binding	0.015004	0.382775
MMR_HSR1	0.0283527	0.787402		Trypsin	0.0153962	0.389484		CTP_transf_2	0.0164231	0.498753		Meth_synt_2	0.0217155	0.840336		DEAD	0.015004	0.382775
PEPcase_2	0.0283527	0.787402		Acetyltransf_1	0.0134716	0.340798		DAO	0.0164231	0.498753		Methyltransf_21	0.0217155	0.840336		eIF-6	0.015004	0.382775
Peptidase_C1	0.0283527	0.787402		Aminotran_3	0.0134716	0.340798		DnaJ	0.0164231	0.498753		Miro	0.0217155	0.840336		Laminin_I	0.015004	0.382775
PMSR	0.0283527	0.787402		Iso_dh	0.0134716	0.340798		EF1_GNE	0.0164231	0.498753		MutS_V	0.0217155	0.840336		NDK	0.015004	0.382775
Ribosomal_L37ae	0.0283527	0.787402		Nop	0.0134716	0.340798		EFG_C	0.0164231	0.498753		NmrA	0.0217155	0.840336		Ribosomal_L37ae	0.015004	0.382775
Ribosomal_S8e	0.0283527	0.787402		PUA	0.0134716	0.340798		GTP_EFTU_D2	0.0164231	0.498753		NnrU	0.0217155	0.840336		AAA_18	0.0131285	0.334928
Shikimate_DH	0.0283527	0.787402		Ras	0.0134716	0.340798		His_Phos_1	0.0164231	0.498753		Nop	0.0217155	0.840336		Epimerase	0.0131285	0.334928
SMC_N	0.0283527	0.787402		Ribosomal_L11_N	0.0134716	0.340798		Hist_deacetyl	0.0164231	0.498753		PfkB	0.0217155	0.840336		fn3	0.0131285	0.334928
Thi4	0.0283527	0.787402		Ribosomal_L13e	0.0134716	0.340798		HSP70	0.0164231	0.498753		Pkinase	0.0217155	0.840336		STT3	0.0131285	0.334928
Thioredoxin_4	0.0283527	0.787402		Ribosomal_L18ae	0.0134716	0.340798		Metallophos	0.0164231	0.498753		Pro_isomerase	0.0217155	0.840336		TraB	0.0131285	0.334928
tRNA-synt_2	0.0283527	0.787402		TIP49	0.0134716	0.340798		Oxidored_molyb	0.0164231	0.498753		PUA	0.0217155	0.840336		Aldedh	0.011253	0.287081
tRNA-synt_2b	0.0283527	0.787402		2-Hacid_dh	0.0115471	0.292113		Peptidase_C1	0.0164231	0.498753		Raffinose_syn	0.0217155	0.840336		E1_dh	0.011253	0.287081
tRNA-synt_2c	0.0283527	0.787402		adh_short	0.0115471	0.292113		Peptidase_C69	0.0164231	0.498753		Ribosomal_L2	0.0217155	0.840336		PUA	0.011253	0.287081
UDPG_MGDP_dh_C	0.0283527	0.787402		Aminotran_5	0.0115471	0.292113		Peptidase_M24	0.0164231	0.498753		Ribosomal_L5_C	0.0217155	0.840336		Ribosomal_L23	0.011253	0.287081
				AMP-binding	0.0115471	0.292113		Ribosomal_S24e	0.0164231	0.498753		Ribosomal_S19e	0.0217155	0.840336		Ribosomal_S8e	0.011253	0.287081
				Anticodon_1	0.0115471	0.292113		Thiolase_C	0.0164231	0.498753		Ribosomal_S8e	0.0217155	0.840336		SM-ATX	0.011253	0.287081
				ArsA_ATPase	0.0115471	0.292113		TIP49	0.0164231	0.498753		RNA_pol_N	0.0217155	0.840336		Thiolase_C	0.011253	0.287081
				DAO	0.0115471	0.292113		2-oxoacid_dh	0.00821153	0.249377		SMC_N	0.0217155	0.840336		Thiolase_N	0.011253	0.287081
				Epimerase_Csub	0.0115471	0.292113		3HCDH	0.00821153	0.249377		ThiG	0.0217155	0.840336		Aldo_ket_red	0.00937752	0.239234
				FAA_hydrolase	0.0115471	0.292113		Abhydrolase_1	0.00821153	0.249377		Thiolase_N	0.0217155	0.840336		Arf	0.00937752	0.239234
				HAS-barrel	0.0115471	0.292113		Abhydrolase_6	0.00821153	0.249377		Thymidylate_kin	0.0217155	0.840336		ATP-synt_C	0.00937752	0.239234
				Laminin_I	0.0115471	0.292113		adh_short_C2	0.00821153	0.249377		tRNA_anti-codon	0.0217155	0.840336		NUDIX	0.00937752	0.239234
				NADHdh	0.0115471	0.292113		ADH_zinc_N_2	0.00821153	0.249377		tRNA-synt_1d	0.0217155	0.840336		Peptidase_S8	0.00937752	0.239234
				Rdx	0.0115471	0.292113		AhpC-TSA	0.00821153	0.249377		Tubulin	0.0217155	0.840336		Prefoldin	0.00937752	0.239234
				Ribosomal_L31e	0.0115471	0.292113		AIM24	0.00821153	0.249377		Y_phosphatase	0.0217155	0.840336		Ribosomal_L32e	0.00937752	0.239234
				Ribosomal_L37ae	0.0115471	0.292113		Aldedh	0.00821153	0.249377						Ribosomal_L5_C	0.00937752	0.239234
				SGL	0.0115471	0.292113		Ammonium_transp	0.00821153	0.249377						Ribosomal_S17e	0.00937752	0.239234
				ThiG	0.0115471	0.292113		AMP-binding_C	0.00821153	0.249377						Thioredoxin	0.00937752	0.239234
				Thiolase_C	0.0115471	0.292113		ATP-synt_ab_N	0.00821153	0.249377						tRNA-synt_1b	0.00937752	0.239234
				Thioredoxin_4	0.0115471	0.292113		ATP-synt_C	0.00821153	0.249377						V_ATPase_I	0.00937752	0.239234
				Aminotran_1_2	0.0096226	0.243427		Biotin_lipoyl	0.00821153	0.249377						AAA_32	0.00750202	0.191388
				DEAD	0.0096226	0.243427		BNR_2	0.00821153	0.249377						Abhydrolase_3	0.00750202	0.191388
				EFG_C	0.0096226	0.243427		CARDB	0.00821153	0.249377						adh_short	0.00750202	0.191388
				Glyco_hydro_18	0.0096226	0.243427		CBFD_NFYB_HMF	0.00821153	0.249377						AdoMet_Synthase	0.00750202	0.191388
				HpaB_N	0.0096226	0.243427		CobW_C	0.00821153	0.249377						Aminotran_3	0.00750202	0.191388
				Pyr_redox_2	0.0096226	0.243427		CS	0.00821153	0.249377						Anticodon_1	0.00750202	0.191388
				Ribonuc_L-PSP	0.0096226	0.243427		Cyclin_C	0.00821153	0.249377						ATP-synt_ab_N	0.00750202	0.191388
				Ribosomal_L23	0.0096226	0.243427		DEAD	0.00821153	0.249377						Catalase	0.00750202	0.191388
				Ribosomal_L32e	0.0096226	0.243427		DOT1	0.00821153	0.249377						DSPc	0.00750202	0.191388
				Ribosomal_L5_C	0.0096226	0.243427		DSPc	0.00821153	0.249377						DUF663	0.00750202	0.191388
				Ribosomal_L7Ae	0.0096226	0.243427		DUF367	0.00821153	0.249377						Epimerase_Csub	0.00750202	0.191388
				Ribosomal_S17e	0.0096226	0.243427		DUF43	0.00821153	0.249377						His_Phos_1	0.00750202	0.191388
				Thiolase_N	0.0096226	0.243427		ECH	0.00821153	0.249377						H_PPase	0.00750202	0.191388
				Arf	0.00769808	0.194742		eIF-5_eIF-2B	0.00821153	0.249377						Pribosyltran	0.00750202	0.191388
				DSPc	0.00769808	0.194742		ELFV_dehydrog	0.00821153	0.249377						Ribosomal_L1	0.00750202	0.191388
				DUF663	0.00769808	0.194742		EutQ	0.00821153	0.249377						Thioredoxin_5	0.00750202	0.191388
				E1_dh	0.00769808	0.194742		Glutaredoxin	0.00821153	0.249377						TIP49	0.00750202	0.191388
				Lactamase_B	0.00769808	0.194742		Glyoxalase	0.00821153	0.249377						2-Hacid_dh_C	0.00562651	0.143541
				Methyltransf_6	0.00769808	0.194742		HD	0.00821153	0.249377						AAA_5	0.00562651	0.143541
				NIR_SIR	0.00769808	0.194742		Helicase_C	0.00821153	0.249377						Adaptin_N	0.00562651	0.143541
				Peptidase_M14	0.00769808	0.194742		IF-2	0.00821153	0.249377						ATP_bind_4	0.00562651	0.143541
				Peptidase_M24	0.00769808	0.194742		Isochorismatase	0.00821153	0.249377						Beta-lactamase	0.00562651	0.143541

## Sheet: Virus
	Percentage of domain hits wrt all domain annotations (% tot) and wrt viral CCM annotations (% virus)
ANT				ARC				NPAC				EPAC				NATL
Domain	% tot	% virus		Domain	% tot	% virus		Domain	% tot	% virus		Domain	% tot	% virus		Domain	% tot	% virus
DNA_pol_A	0.31188	25.5814		Pkinase	0.248263	25.5446		Pkinase	0.295615	32.1429		Pkinase	0.304017	24.5614		Pkinase	0.361972	32.2204
Peptidase_C1	0.198469	16.2791		Peptidase_C1	0.0943015	9.70297		SET	0.0739038	8.03571		Peptidase_C1	0.260586	21.0526		Peptidase_C1	0.114406	10.1836
Pkinase	0.141764	11.6279		ABC_tran	0.0327168	3.36634		Peptidase_C1	0.0410576	4.46429		LRR_5	0.217155	17.5439		Herpes_Helicase	0.0525141	4.67446
DNA_primase_S	0.0850581	6.97674		Band_7	0.0307923	3.16832		RRM_1	0.0328461	3.57143		NUDIX	0.108578	8.77193		ABC_tran	0.0337591	3.00501
2OG-FeII_Oxy	0.0567054	4.65116		Trypsin	0.0307923	3.16832		Band_7	0.0246346	2.67857		Ank_4	0.0434311	3.50877		Aminotran_1_2	0.0243816	2.17028
Helicase_C	0.0567054	4.65116		Helicase_C	0.0250188	2.57426		CRPV_capsid	0.0246346	2.67857		Chitin_bind_3	0.0434311	3.50877		Cation_ATPase_C	0.022506	2.00334
NIF	0.0567054	4.65116		AMP-binding	0.0192452	1.9802		Herpes_LMP2	0.0246346	2.67857		Helicase_C	0.0434311	3.50877		DnaJ	0.022506	2.00334
tRNA-synt_2	0.0567054	4.65116		DNA_pol_B	0.0192452	1.9802		PP2C	0.0246346	2.67857		Serpin	0.0434311	3.50877		DNA_pol_B	0.018755	1.66945
AAA	0.0283527	2.32558		Herpes_Helicase	0.0192452	1.9802		AMP-binding	0.0164231	1.78571		AAA_2	0.0217155	1.75439		AMP-binding	0.0168795	1.5025
adh_short	0.0283527	2.32558		AAA	0.0173207	1.78218		COesterase	0.0164231	1.78571		adh_short	0.0217155	1.75439		Band_7	0.015004	1.33556
Epimerase	0.0283527	2.32558		Peptidase_C41	0.0173207	1.78218		DNA_pol_B	0.0164231	1.78571		Ank_2	0.0217155	1.75439		Helicase_C	0.015004	1.33556
Helicase_C_4	0.0283527	2.32558		Herpes_alk_exo	0.0153962	1.58416		DSPc	0.0164231	1.78571		AP2	0.0217155	1.75439		AAA	0.0131285	1.16861
NUDIX	0.0283527	2.32558		GSHPx	0.0134716	1.38614		Helicase_C_4	0.0164231	1.78571		Helicase_C_4	0.0217155	1.75439		Helicase_C_4	0.0131285	1.16861
Orn_Arg_deC_N	0.0283527	2.32558		RRM_1	0.0134716	1.38614		Herpes_capsid	0.0164231	1.78571		Herpes_Helicase	0.0217155	1.75439		Inhibitor_I29	0.0131285	1.16861
SET	0.0283527	2.32558		DSPc	0.0115471	1.18812		IF4E	0.0164231	1.78571		IBR	0.0217155	1.75439		Lipocalin_2	0.0131285	1.16861
SIS	0.0283527	2.32558		GTP_EFTU_D3	0.0096226	0.990099		PAP2	0.0164231	1.78571		TauD	0.0217155	1.75439		Cyt-b5	0.00937752	0.834725
SMC_N	0.0283527	2.32558		Herpes_UL45	0.0096226	0.990099		Pkinase_Tyr	0.0164231	1.78571						Trypsin	0.00937752	0.834725
				Ig_2	0.0096226	0.990099		2OG-FeII_Oxy_2	0.00821153	0.892857						ubiquitin	0.00937752	0.834725
				Inhibitor_I29	0.0096226	0.990099		AAA	0.00821153	0.892857						DSPc	0.00750202	0.66778
				Lipocalin_2	0.0096226	0.990099		AAA_2	0.00821153	0.892857						GTP_EFTU_D3	0.00750202	0.66778
				CBM_14	0.00769808	0.792079		adh_short_C2	0.00821153	0.892857						Herpes_LMP2	0.00750202	0.66778
				ELO	0.00769808	0.792079		Ank_4	0.00821153	0.892857						IBR	0.00750202	0.66778
				Helicase_C_4	0.00769808	0.792079		APH	0.00821153	0.892857						Lectin_C	0.00750202	0.66778
				IF4E	0.00769808	0.792079		Barwin	0.00821153	0.892857						NUDIX	0.00750202	0.66778
				PA14	0.00769808	0.792079		BIR	0.00821153	0.892857						OTU	0.00750202	0.66778
				Peptidase_M20	0.00769808	0.792079		Chloroa_b-bind	0.00821153	0.892857						PA14	0.00750202	0.66778
				SET	0.00769808	0.792079		Cyt-b5	0.00821153	0.892857						Pox_C4_C10	0.00750202	0.66778
				UDPGT	0.00769808	0.792079		DnaJ	0.00821153	0.892857						PP2C	0.00750202	0.66778
				DNA_ligase_A_C	0.00577356	0.594059		DNA_pol_A_exo1	0.00821153	0.892857						Skp1	0.00750202	0.66778
				Epimerase	0.00577356	0.594059		DNA_pol_B_exo1	0.00821153	0.892857						Ank_2	0.00562651	0.500835
				GTP_EFTU	0.00577356	0.594059		Herpes_Helicase	0.00821153	0.892857						Chitin_bind_3	0.00562651	0.500835
				Guanylate_kin	0.00577356	0.594059		Herpes_ori_bp	0.00821153	0.892857						Herpes_UL45	0.00562651	0.500835
				I-set	0.00577356	0.594059		Lipase_3	0.00821153	0.892857						Rad60-SLD	0.00562651	0.500835
				PP2C	0.00577356	0.594059		Mito_carr	0.00821153	0.892857						RdRP_1	0.00562651	0.500835
				Thioredoxin	0.00577356	0.594059		NDK	0.00821153	0.892857						SET	0.00562651	0.500835
				Waikav_capsid_1	0.00577356	0.594059		NUDIX	0.00821153	0.892857						tRNA-synt_2	0.00562651	0.500835
				YABBY	0.00577356	0.594059		PhyH	0.00821153	0.892857						Acetyltransf_7	0.00375101	0.33389
				Ank_2	0.00384904	0.39604		Pox_C4_C10	0.00821153	0.892857						Ank_4	0.00375101	0.33389
				APH	0.00384904	0.39604		Pribosyltran	0.00821153	0.892857						Bactofilin	0.00375101	0.33389
				Bactofilin	0.00384904	0.39604		Rad60-SLD	0.00821153	0.892857						COesterase	0.00375101	0.33389
				Baculo_IE-1	0.00384904	0.39604		Rep_fac_C	0.00821153	0.892857						CRPV_capsid	0.00375101	0.33389
				Chitin_bind_3	0.00384904	0.39604		SMC_N	0.00821153	0.892857						DEAD	0.00375101	0.33389
				CLP_protease	0.00384904	0.39604		Sushi	0.00821153	0.892857						DNA_pol_A	0.00375101	0.33389
				Cyclin_N	0.00384904	0.39604		Trypsin	0.00821153	0.892857						E1_dh	0.00375101	0.33389
				DEAD	0.00384904	0.39604		Viral_helicase1	0.00821153	0.892857						Epimerase	0.00375101	0.33389
				DNA_topoisoIV	0.00384904	0.39604										Glutaredoxin	0.00375101	0.33389
				eIF-1a	0.00384904	0.39604										Glyco_hydro_18	0.00375101	0.33389
				Exostosin	0.00384904	0.39604										GSHPx	0.00375101	0.33389
				GIY-YIG	0.00384904	0.39604										GTP_EFTU	0.00375101	0.33389
				Herpes_TK	0.00384904	0.39604										Herpes_ori_bp	0.00375101	0.33389
				IBR	0.00384904	0.39604										Herpes_TK	0.00375101	0.33389
				LRR_5	0.00384904	0.39604										Ig_2	0.00375101	0.33389
				Mito_carr	0.00384904	0.39604										I-set	0.00375101	0.33389
				NUDIX	0.00384904	0.39604										Lipase_3	0.00375101	0.33389
				Peptidase_S8	0.00384904	0.39604										Mito_carr	0.00375101	0.33389
				ResIII	0.00384904	0.39604										NDK	0.00375101	0.33389
				S1	0.00384904	0.39604										Pkinase_Tyr	0.00375101	0.33389
				ubiquitin	0.00384904	0.39604										Ras	0.00375101	0.33389
				2OG-FeII_Oxy	0.00192452	0.19802										RRM_1	0.00375101	0.33389
				2OG-FeII_Oxy_2	0.00192452	0.19802										Sod_Cu	0.00375101	0.33389
				2OG-FeII_Oxy_3	0.00192452	0.19802										UDG	0.00375101	0.33389
				AAA_34	0.00192452	0.19802										2OG-FeII_Oxy	0.0018755	0.166945
				ABC1	0.00192452	0.19802										AAA_2	0.0018755	0.166945
				ADH_zinc_N	0.00192452	0.19802										adh_short_C2	0.0018755	0.166945
				AIRS_C	0.00192452	0.19802										ADH_zinc_N	0.0018755	0.166945
				Aminotran_1_2	0.00192452	0.19802										AICARFT_IMPCHas	0.0018755	0.166945
				BIR	0.00192452	0.19802										AIRS_C	0.0018755	0.166945
				Branch	0.00192452	0.19802										AOX	0.0018755	0.166945
				C1q	0.00192452	0.19802										APH	0.0018755	0.166945
				COesterase	0.00192452	0.19802										Baculo_IE-1	0.0018755	0.166945
				Cpn10	0.00192452	0.19802										BTB	0.0018755	0.166945
				CTDII	0.00192452	0.19802										C1q	0.0018755	0.166945
				CUB	0.00192452	0.19802										CBM_14	0.0018755	0.166945
				Cupin_8	0.00192452	0.19802										CLP_protease	0.0018755	0.166945
				Cyt-b5	0.00192452	0.19802										DegT_DnrJ_EryC1	0.0018755	0.166945
				DnaJ	0.00192452	0.19802										DNA_ligase_A_M	0.0018755	0.166945
				DNA_photolyase	0.00192452	0.19802										DNA_PPF	0.0018755	0.166945
				dNK	0.00192452	0.19802										dNK	0.0018755	0.166945
				DUF814	0.00192452	0.19802										DUF1768	0.0018755	0.166945
				dUTPase	0.00192452	0.19802										DUF2726	0.0018755	0.166945
				Esterase	0.00192452	0.19802										DUF2738	0.0018755	0.166945
				FAD_binding_7	0.00192452	0.19802										DUF830	0.0018755	0.166945
				Gal-bind_lectin	0.00192452	0.19802										dUTPase	0.0018755	0.166945
				Glutaredoxin	0.00192452	0.19802										eIF-1a	0.0018755	0.166945
				Glyco_transf_8	0.00192452	0.19802										Esterase	0.0018755	0.166945
				Guanylate_cyc	0.00192452	0.19802										GDC-P	0.0018755	0.166945
				Herpes_LMP1	0.00192452	0.19802										GIY-YIG	0.0018755	0.166945
				Herpes_LMP2	0.00192452	0.19802										gp45-slide_C	0.0018755	0.166945
				HMG_box	0.00192452	0.19802										Guanylate_kin	0.0018755	0.166945
				HSP70	0.00192452	0.19802										HATPase_c_3	0.0018755	0.166945
				Lectin_C	0.00192452	0.19802										Herpes_alk_exo	0.0018755	0.166945
				Metallophos	0.00192452	0.19802										Herpes_LMP1	0.0018755	0.166945
				MFS_1	0.00192452	0.19802										Herpes_V23	0.0018755	0.166945
				NDK	0.00192452	0.19802										Hydrolase_3	0.0018755	0.166945
				NIF	0.00192452	0.19802										LRR_5	0.0018755	0.166945
				PARP	0.00192452	0.19802										Metallophos	0.0018755	0.166945
				Peptidase_M41	0.00192452	0.19802										Metallophos_2	0.0018755	0.166945
				Photo_RC	0.00192452	0.19802										Methyltransf_21	0.0018755	0.166945
				Pkinase_Tyr	0.00192452	0.19802										MFS_1	0.0018755	0.166945
				Polyoma_lg_T_C	0.00192452	0.19802										MTP18	0.0018755	0.166945
